# Supplementary material for: Successive national agricultural policies/programmes, growth of gross domestic product (GDP) and expansion of agribusinesses in Nigeria
Source: PLoS One. 2024 Feb 21;19(2):e0291999. doi: 10.1371/journal.pone.0291999 (PMC10880958; doi:10.1371/journal.pone.0291999)
Supplement: S1 File — (XLSX) [file pone.0291999.s001.xlsx]

## Sheet: Current and Constant Values
Gross Domestic Product At Current Basic Prices (=N=Million)
	2016					2017
	Q1	Q2	Q3	Q4	Total	Q1	Q2	Q3	Q4	Total
ACTIVITY SECTOR
AGRICULTURE	4.26789e+06	4.62986e+06	6.39846e+06	6.2273e+06	2.15235e+07	4.68622e+06	5.21015e+06	7.19821e+06	6.85798e+06	2.39526e+07
1. Crop Production	3.58398e+06	4.01708e+06	5.80103e+06	5.48099e+06	1.88831e+07	3.96952e+06	4.53013e+06	6.53658e+06	6.05988e+06	2.10961e+07
2. Livestock	464969	437828	433401	539585	1.87578e+06	487871	474214	465642	546721	1.97445e+06
3. Forestry	53486.9	59790.7	54677.4	68300	236255	58244.2	66980.2	60618.6	71366.5	257209
4. Fishing	165455	115157	109356	138425	528393	170591	138825	135364	180011	624792
MINING AND QUARRYING	894876	986631	1.63305e+06	1.95499e+06	5.46955e+06	2.15373e+06	2.45564e+06	3.28825e+06	2.59176e+06	1.04894e+07
5. Crude Petroleum and Natural Gas	887490	959563	1.60272e+06	1.91755e+06	5.36732e+06	2.14196e+06	2.42035e+06	3.25009e+06	2.55095e+06	1.03634e+07
6. Coal Mining	2611.14	2466.24	977.198	2439.75	8494.33	3114.7	3003.22	666.515	2650.79	9435.23
7. Metal Ores	2120.44	1652.1	1197	773.201	5742.73	3490.31	1896.67	1469.26	1076.96	7933.2
8. Quarrying and Other Minerals	2654.31	22949.7	28161.2	34220.2	87985.4	5161.51	30388.3	36030.3	37077.8	108658
MANUFACTURING	2.07704e+06	2.10286e+06	2.28144e+06	2.44189e+06	8.90324e+06	2.4225e+06	2.43859e+06	2.51686e+06	2.66653e+06	1.00445e+07
9. Oil Refining	33885.2	56267.4	108536	77903.7	276592	38598.2	67406.6	63142	42693.4	211840
10. Cement	150195	154003	161657	183746	649601	207457	202365	207724	228807	846353
11. Food, Beverage and Tobacco	963393	989802	1.02834e+06	1.12014e+06	4.10167e+06	1.1005e+06	1.12477e+06	1.1359e+06	1.20766e+06	4.56884e+06
12. Textile, Apparel and Footwear	467484	465098	519539	574893	2.02701e+06	565538	545747	590960	642554	2.3448e+06
13. Wood and Wood Products	66381	66657.1	67653	74410.3	275101	78831.9	71976.2	75465.9	78851.9	305126
14. Pulp, Paper and Paper Products	16106.4	16495.5	18354.5	19756.3	70712.7	20429.2	20198.6	21885.7	23679	86192.5
15. Chemical and Pharmaceutical Products	46277.5	50384.7	49434.2	51631.1	197728	51561.7	57459	57193.1	58912	225126
16. Non-Metallic Products	88692	80878.5	87443.9	87076.5	344091	103797	102819	107446	104178	418240
17. Plastic and Rubber products	73238.1	69020.2	72756.2	76428	291443	80457.1	80225.3	81954.6	84593.5	327231
18. Electrical and Electronics	1473.25	1449.49	1581.45	1695.3	6199.49	1181.58	1686.45	1857.1	1904.63	6629.76
19. Basic metal , Iron and Steel	51087.6	52104.5	54896.2	61482.1	219570	56221	59318.5	61156.7	66682	243378
20. Motor vehicles & assembly	15108	12857.9	12684.7	12142.9	52793.5	14413.4	15756.6	13647.4	16479.4	60296.8
21. Other Manufacturing	103724	87846.2	98566.4	100582	390718	103513	88859.2	98526	109530	400429
22. ELECTRICITY, GAS ,STEAM AND AIR CONDITIONING SUPPLY	81605.5	111452	126536	205083	524677	74078.4	177267	159286	257286	667918
23. WATER SUPPLY,SEWERAGE, WASTE MANAGEMENT AND REMEDIATION	26105.5	40303.3	38104.5	32634	137147	38739.5	46684	42555.4	35771.9	163751
24. CONSTRUCTION	889060	992157	787337	938007	3.60656e+06	1.07799e+06	1.16645e+06	918732	1.11861e+06	4.28178e+06
25. TRADE	4.79679e+06	4.9693e+06	5.26742e+06	5.64235e+06	2.06759e+07	5.25655e+06	5.20866e+06	5.29049e+06	5.81803e+06	2.15737e+07
26. ACCOMMODATION AND FOOD SERVICES	270155	156592	228424	269893	925064	280472	166111	248398	289222	984203
TRANSPORTATION AND STORAGE	345734	370575	418742	438469	1.57352e+06	443591	378606	421160	544133	1.78749e+06
27. Road Transport	303509	321488	358720	374966	1.35868e+06	396620	330357	360766	477072	1.56481e+06
28. Rail Transport & Pipelines	33.6511	96.6097	63.6603	115.807	309.729	37.8721	105.495	66.7829	118.355	328.506
29. Water Transport	1384.91	2535.54	2904.71	2099.73	8924.9	1536.58	2692.01	3011.63	2189.42	9429.63
30. Air Transport	22187.7	19473.2	25814	27025.7	94500.6	25492.7	21910	28170.6	30289.2	105862
31. Transport Services	11265.3	19339.9	24391	27249.7	82245.9	11876.9	20944.7	25354.4	28252.9	86428.8
32. Post and Courier Services	7353.17	7642.36	6847.87	7012.65	28856	8027.49	2597.7	3790.87	6211.68	20627.8
INFORMATION AND COMMUNICATION	2.72803e+06	2.96387e+06	2.6298e+06	3.15779e+06	1.14795e+07	2.97467e+06	3.04261e+06	2.5599e+06	3.14038e+06	1.17176e+07
33. Telecommunications & Information Services	1.93595e+06	2.21408e+06	1.99361e+06	2.38575e+06	8.52939e+06	2.09328e+06	2.23652e+06	1.90512e+06	2.3232e+06	8.55812e+06
34. Publishing,	7415.25	7742.3	6914.29	7749.12	29821	8130.38	8703.43	7335.02	8063.05	32231.9
34. Motion Pictures, Sound recording and Music production	326908	296731	273586	302753	1.19998e+06	366113	300071	275218	307703	1.24911e+06
36. Broadcasting	457758	445317	355692	461538	1.7203e+06	507142	497315	372226	501418	1.8781e+06
37.ARTS, ENTERTAINMENT AND RECREATION	66140.3	60249.2	54113.3	58875.4	239378	80344.2	63426.5	55982.2	61333.6	261086
FINANCIAL AND INSURANCE	825589	861337	932150	974251	3.59333e+06	939747	1.01359e+06	895974	986470	3.83578e+06
38. Financial Institutions	717339	718080	816822	847631	3.09987e+06	815974	855185	780280	878647	3.33009e+06
39. Insurance	108250	143257	115328	126620	493455	123773	158401	115693	107823	505690
40. REAL ESTATE	1.64939e+06	2.02908e+06	2.17912e+06	2.48284e+06	8.34043e+06	1.82365e+06	2.15426e+06	2.21379e+06	2.39984e+06	8.59154e+06
41. PROFESSIONAL, SCIENTIFIC AND TECHNICAL SERVICES	939623	1.04012e+06	1.23352e+06	1.2945e+06	4.50776e+06	1.07813e+06	1.08909e+06	1.24345e+06	1.31613e+06	4.7268e+06
42. ADMINISTRATIVE & SUPPORT SERVICES	5416.58	6135.56	6892.82	7079.86	25524.8	6199.42	6431.15	7093.21	7307.07	27030.9
43. PUBLIC ADMINISTRATION	614130	691748	679963	797988	2.78383e+06	680038	748997	689996	802555	2.92159e+06
44. EDUCATION	515976	473766	646096	810113	2.44595e+06	587788	513997	667851	821220	2.59086e+06
45. HUMAN HEALTH AND SOCIAL SERVICES	165052	186447	191164	202920	745582	186244	195759	195999	206801	784803
46. OTHER SERVICES	1.0767e+06	874976	805307	1.2321e+06	3.98909e+06	1.23768e+06	953941	837313	1.28778e+06	4.31671e+06
										0
GDP Current Basic Price	2.22353e+07	2.35475e+07	2.65377e+07	2.91691e+07	1.01489e+08	2.60284e+07	2.70303e+07	2.94513e+07	3.12091e+07	1.13719e+08
Net Indirect Taxes on Products	200149	189831	333360	362586	1.08593e+06	200495	236144	378336	372639	1.18762e+06
GDP Current Market Price	2.24355e+07	2.37373e+07	2.6871e+07	2.95316e+07	1.02575e+08	2.62289e+07	2.72664e+07	2.98296e+07	3.15818e+07	1.14907e+08
Gross Domestic Product At 2010 Constant Basic Prices (=N=Million)
	2016					2017
	Q1	Q2	Q3	Q4	Total	Q1	Q2	Q3	Q4	Total
ACTIVITY SECTOR
AGRICULTURE	3.27473e+06	3.63553e+06	5.03507e+06	4.66201e+06	1.66073e+07	3.3856e+06	3.74509e+06	5.18937e+06	4.85944e+06	1.71795e+07
1. Crop Production	2.84412e+06	3.22483e+06	4.63961e+06	4.18589e+06	1.48944e+07	2.94353e+06	3.32849e+06	4.78757e+06	4.37746e+06	1.5437e+07
2. Livestock	292862	282786	276910	332560	1.18512e+06	297903	289227	283888	333187	1.20421e+06
3. Forestry	39164.9	44448.5	40197.4	47831.9	171643	40177.4	46178.8	41785.4	49185.3	177327
4. Fishing	98575.5	83470.2	78352	95730.7	356128	103987	81198	76123.3	99605.4	360913
MINING AND QUARRYING	1.6039e+06	1.45044e+06	1.44635e+06	1.25913e+06	5.75982e+06	1.35685e+06	1.5013e+06	1.81424e+06	1.35932e+06	6.03172e+06
5. Crude Petroleum and Natural Gas	1.59716e+06	1.42608e+06	1.42027e+06	1.22869e+06	5.67221e+06	1.34799e+06	1.4764e+06	1.78792e+06	1.33169e+06	5.94399e+06
6. Coal Mining	2364.12	2193.56	827.387	1959.58	7344.65	2412	2301.48	508.936	2015.59	7238
7. Metal Ores	1919.84	1469.44	1013.49	621.027	5023.79	2702.87	1453.48	1121.9	818.889	6097.14
8. Quarrying and Other Minerals	2454.04	20689.7	24245.6	27851.9	75241.3	3743.28	21154.1	24696.2	24803.6	74397.2
MANUFACTURING	1.52249e+06	1.51945e+06	1.61489e+06	1.6454e+06	6.30223e+06	1.54319e+06	1.52917e+06	1.56885e+06	1.64768e+06	6.2889e+06
9. Oil Refining	26411	42587.2	81231.1	55737.1	205966	27207	47391.3	44354.7	29963.4	148916
10. Cement	138281	138122	140420	147391	564214	140817	132381	134023	144554	551775
11. Food, Beverage and Tobacco	659616	675879	694140	723264	2.7529e+06	686440	693949	698175	738999	2.81756e+06
12. Textile, Apparel and Footwear	345416	330072	354978	377038	1.4075e+06	349453	330719	355652	383250	1.41907e+06
13. Wood and Wood Products	50453.5	47707.3	48201.8	50566.7	196929	51696	46709.7	48798.2	50773.9	197978
14. Pulp, Paper and Paper Products	12492.6	12333.8	13192.3	13412.4	51431.1	12646.9	12105.2	12960.3	13778.1	51490.6
15. Chemical and Pharmaceutical Products	36307.2	39742.3	38819.6	37923.4	152793	35980.5	39354.5	38914.5	39745	153995
16. Non-Metallic Products	61778.6	56734	59780.1	56202.3	234495	61327.6	58894.3	60848	58029.8	239100
17. Plastic and Rubber products	56510.4	53632	55097.8	55027.9	220268	55504.2	54564.8	55465.6	56906.3	222441
18. Electrical and Electronics	969.096	1190.88	1268.82	1288.19	4716.98	839.319	1170.67	1278.52	1296.74	4585.25
19. Basic metal , Iron and Steel	40084.4	41337.2	42624.1	45353.3	169399	39766.5	41393.5	42475.6	46049.4	169685
20. Motor vehicles & assembly	11900.3	9628.57	8305.61	7559.88	37394.4	7500.4	7729.4	6539.57	7576.98	29346.3
21. Other Manufacturing	82268	70481.8	76835.3	74637.4	304222	74008.1	62810.6	69369.4	76758.6	282947
22. ELECTRICITY, GAS ,STEAM AND AIR CONDITIONING SUPPLY	32114.1	53030.9	57617.4	88807.3	231570	30495	71858.9	64222.7	103044	269621
23. WATER SUPPLY,SEWERAGE, WASTE MANAGEMENT AND REMEDIATION	23090.9	29775.5	27815.3	22993.7	103675	26007.1	30801.3	27906.1	23276.5	107991
24. CONSTRUCTION	659950	693745	543808	623349	2.52085e+06	660921	694619	541311	649141	2.54599e+06
25. TRADE	2.90926e+06	2.83363e+06	2.87966e+06	3.0465e+06	1.16691e+07	2.81956e+06	2.78786e+06	2.82961e+06	3.10942e+06	1.15464e+07
26. ACCOMMODATION AND FOOD SERVICES	183250	107242	152907	176020	619419	175996	102897	153180	177393	609466
TRANSPORTATION AND STORAGE	190913	189399	210973	217313	808597	211047	177694	197780	253326	839847
27. Road Transport	162955	162142	174541	179667	679305	183087	150468	163553	215061	712168
28. Rail Transport & Pipelines	19.9113	56.6476	35.7453	62.9472	175.251	20.4023	56.7471	35.9052	63.5997	176.654
29. Water Transport	761.078	1351.68	1509.67	1064.21	4686.63	774.517	1354.88	1514.99	1100.81	4745.2
30. Air Transport	14730	12651.5	16131.2	16541.4	60054.1	14955.7	12670.2	16208.8	17320.9	61155.6
31. Transport Services	6665.68	11340	13695.5	14883	46584.3	6398.28	11266.3	13728.1	15291.8	46684.5
32. Post and Courier Services	5780.58	1856.97	5059.77	5094.51	17791.8	5811.02	1878.2	2739.78	4487.54	14916.5
INFORMATION AND COMMUNICATION	1.91571e+06	2.04448e+06	1.78189e+06	2.11663e+06	7.8587e+06	1.96809e+06	2.02091e+06	1.70214e+06	2.08576e+06	7.7769e+06
33. Telecommunications & Information Services	1.41174e+06	1.58014e+06	1.39896e+06	1.66282e+06	6.05366e+06	1.45257e+06	1.5498e+06	1.31954e+06	1.60834e+06	5.93025e+06
34. Publishing,	4706.75	4843.28	4108.69	4469.17	18127.9	4755.39	4980.54	4195.9	4610.6	18542.4
34. Motion Pictures, Sound recording and Music production	208001	183743	164694	177995	734433	214137	175413	160855	179808	730212
36. Broadcasting	291256	275750	214121	271347	1.05247e+06	296623	290715	217552	293006	1.0979e+06
37.ARTS, ENTERTAINMENT AND RECREATION	42083	37307.7	32575.3	34614	146580	46992.6	37077.2	32719.5	35840.5	152630
FINANCIAL AND INSURANCE
38. Financial Institutions	435067	409469	446551	457666	1.74875e+06	437681	457725	417331	469589	1.78233e+06
39. Insurance	65654	81689.2	63048.9	68366.4	278759	66390.5	84781.6	61878.3	57625.6	270676
40. REAL ESTATE	1.03387e+06	1.22053e+06	1.25987e+06	1.38934e+06	4.9036e+06	1.00177e+06	1.1775e+06	1.20799e+06	1.30713e+06	4.69439e+06
41. PROFESSIONAL, SCIENTIFIC AND TECHNICAL SERVICES	569883	593105	674359	698945	2.53629e+06	578299	582918	665058	703401	2.52968e+06
42. ADMINISTRATIVE & SUPPORT SERVICES	3285.16	3498.66	3768.26	3822.66	14374.7	3325.31	3442.17	3793.78	3905.23	14466.5
43. PUBLIC ADMINISTRATION	372471	394454	371731	430862	1.56952e+06	364766	400889	369042	428922	1.56362e+06
44. EDUCATION	341069	303374	393012	481479	1.51893e+06	344007	299294	388211	476471	1.50798e+06
45. HUMAN HEALTH AND SOCIAL SERVICES	111907	119463	119282	125039	475690	113100	118311	118263	124563	474237
46. OTHER SERVICES	653023	498935	440256	665257	2.25747e+06	663879	510582	447834	688250	2.31055e+06
GDP at 2010 constant price	1.59437e+07	1.62185e+07	1.75554e+07	1.82135e+07	6.79312e+07	1.5798e+07	1.63347e+07	1.78007e+07	1.85635e+07	6.84969e+07
Net Indirect Taxes on Products	143516	130748	220527	226404	721194	121691	142705	228671	221649	714717
GDP Constant Market Price	1.60872e+07	1.63493e+07	1.7776e+07	1.84399e+07	6.86524e+07	1.59197e+07	1.64774e+07	1.80294e+07	1.87851e+07	6.92116e+07
Implicit Price Deflators
	2016					2017
	Q1	Q2	Q3	Q4	Total	Q1	Q2	Q3	Q4	Total
ACTIVITY SECTOR
AGRICULTURE
1. Crop Production	126.014	124.567	125.033	130.94	126.779	134.855	136.102	136.532	138.434	136.659
2. Livestock	158.767	154.827	156.513	162.252	158.278	163.768	163.959	164.023	164.088	163.963
3. Forestry	136.569	134.517	136.022	142.792	137.644	144.968	145.045	145.071	145.097	145.048
4. Fishing	167.846	137.962	139.57	144.598	148.371	164.051	170.971	177.823	180.725	173.114
MINING AND QUARRYING
5. Crude Petroleum and Natural Gas	55.5667	67.2866	112.846	156.064	94.6249	158.901	163.937	181.781	191.558	174.35
6. Coal Mining	110.449	112.431	118.106	124.504	115.653	129.134	130.491	130.962	131.514	130.357
7. Metal Ores	110.449	112.431	118.106	124.504	114.311	129.134	130.491	130.962	131.514	130.113
8. Quarrying and Other Minerals	108.161	110.923	116.15	122.865	116.938	137.888	143.652	145.894	149.486	146.051
MANUFACTURING
9. Oil Refining	128.3	132.123	133.613	139.77	134.29	141.869	142.234	142.357	142.485	142.254
10. Cement	108.616	111.498	115.124	124.665	115.134	147.323	152.866	154.991	158.285	153.387
11. Food, Beverage and Tobacco	146.054	146.447	148.146	154.873	148.995	160.32	162.083	162.696	163.419	162.156
12. Textile, Apparel and Footwear	135.339	140.908	146.358	152.476	144.015	161.835	165.018	166.162	167.659	165.234
13. Wood and Wood Products	131.569	139.721	140.354	147.153	139.696	152.491	154.093	154.649	155.3	154.121
14. Pulp, Paper and Paper Products	128.927	133.743	139.13	147.299	137.49	161.535	166.859	168.867	171.859	167.395
15. Chemical and Pharmaceutical Products	127.461	126.779	127.343	136.146	129.409	143.305	146.004	146.971	148.225	146.191
16. Non-Metallic Products	143.564	142.557	146.276	154.934	146.737	169.251	174.581	176.582	179.524	174.923
17. Plastic and Rubber products	129.601	128.692	132.049	138.89	132.313	144.957	147.028	147.757	148.654	147.109
18. Electrical and Electronics	152.023	121.716	124.639	131.604	131.429	140.779	144.059	145.254	146.879	144.589
19. Basic metal , Iron and Steel	127.45	126.047	128.791	135.563	129.617	141.378	143.304	143.981	144.806	143.429
20. Motor vehicles & assembly	126.955	133.54	152.724	160.623	141.18	192.169	203.853	208.69	217.493	205.466
21. Other Manufacturing	126.081	124.637	128.283	134.76	128.432	139.868	141.472	142.031	142.694	141.521
22. ELECTRICITY, GAS ,STEAM AND AIR CONDITIONING SUPPLY	254.111	210.164	219.615	230.931	226.574	242.92	246.688	248.022	249.685	247.725
23. WATER SUPPLY,SEWERAGE, WASTE MANAGEMENT AND REMEDIATION	113.055	135.358	136.991	141.926	132.285	148.958	151.565	152.495	153.682	151.634
24. CONSTRUCTION	134.716	143.015	144.782	150.479	143.069	163.104	167.926	169.723	172.322	168.177
25. TRADE	164.88	175.369	182.918	185.207	177.185	186.431	186.834	186.969	187.11	186.843
26. ACCOMMODATION AND FOOD SERVICES	147.424	146.017	149.388	153.331	149.344	159.363	161.435	162.161	163.04	161.486
TRANSPORTATION AND STORAGE
27. Road Transport	186.253	198.276	205.522	208.7	200.011	216.629	219.553	220.581	221.831	219.725
28. Rail Transport & Pipelines	169.005	170.545	178.095	183.975	176.734	185.626	185.905	185.998	186.094	185.96
29. Water Transport	181.967	187.585	192.407	197.305	190.433	198.392	198.689	198.789	198.891	198.719
30. Air Transport	150.629	153.92	160.025	163.382	157.359	170.454	172.926	173.797	174.871	173.103
31. Transport Services	169.005	170.545	178.095	183.093	176.553	185.626	185.905	184.69	184.759	185.134
32. Post and Courier Services	127.205	411.549	135.339	137.651	162.187	138.143	138.308	138.364	138.421	138.288
INFORMATION AND COMMUNICATION
33. Telecommunications & Information Services	137.132	140.119	142.506	143.476	140.896	144.108	144.31	144.378	144.447	144.313
34. Publishing,	157.545	159.856	168.285	173.39	164.503	170.972	174.749	174.814	174.881	173.828
34. Motion Pictures, Sound recording and Music production	157.167	161.493	166.117	170.091	163.388	170.972	171.066	171.097	171.129	171.061
36. Broadcasting	157.167	161.493	166.117	170.091	163.453	170.972	171.066	171.097	171.129	171.064
37.ARTS, ENTERTAINMENT AND RECREATION	157.167	161.493	166.117	170.091	163.309	170.972	171.066	171.097	171.129	171.059
FINANCIAL AND INSURANCE
38. Financial Institutions	164.88	175.369	182.918	185.207	177.262	186.431	186.834	186.969	187.11	186.839
39. Insurance	164.88	175.369	182.918	185.207	177.019	186.431	186.834	186.969	187.11	186.825
40. REAL ESTATE	159.535	166.247	172.964	178.706	170.088	182.042	182.952	183.262	183.597	183.017
41. PROFESSIONAL, SCIENTIFIC AND TECHNICAL SERVICES	164.88	175.369	182.918	190.792	177.73	186.431	186.834	186.969	187.11	186.854
42. ADMINISTRATIVE & SUPPORT SERVICES	164.88	175.369	182.918	190.792	177.567	186.431	186.834	186.969	187.11	186.851
43. PUBLIC ADMINISTRATION	164.88	175.369	182.918	190.792	177.368	186.431	186.834	186.969	187.11	186.848
44. EDUCATION	151.282	156.166	164.396	173.06	161.031	170.865	171.737	172.033	172.355	171.809
45. HUMAN HEALTH AND SOCIAL SERVICES	147.491	156.071	160.262	164.565	156.737	164.672	165.462	165.731	166.021	165.487
46. OTHER SERVICES	164.88	175.369	182.918	190.792	176.706	186.431	186.834	186.969	187.11	186.827
GDP Deflator constant price	139.461	145.189	151.165	160.15	149.4	164.758	165.477	165.45	168.121	166.021
Gross Domestic Product At Current Basic Prices Percentage Distribution
	2016					2017
	Q1	Q2	Q3	Q4	Total	Q1	Q2	Q3	Q4	Total
ACTIVITY SECTOR
AGRICULTURE
1. Crop Production	16.1184	17.0595	21.8596	18.7904	18.6059	15.2507	16.7595	22.1946	19.417	18.5511
2. Livestock	2.09113	1.85934	1.63316	1.84985	1.84825	1.87438	1.75438	1.58106	1.7518	1.73625
3. Forestry	0.24055	0.253916	0.206037	0.234152	0.232788	0.223772	0.247797	0.205826	0.228672	0.22618
4. Fishing	0.744108	0.489042	0.412078	0.474561	0.520638	0.655405	0.51359	0.459621	0.576791	0.549417
MINING AND QUARRYING						0	0	0	0	0
5. Crude Petroleum and Natural Gas	3.99135	4.07502	6.0394	6.57393	5.28855	8.22935	8.95424	11.0355	8.17374	9.11313
6. Coal Mining	0.0117432	0.0104735	0.00368231	0.00836416	0.00836966	0.0119666	0.0111106	0.00226311	0.00849365	0.00829696
7. Metal Ores	0.00953635	0.00701604	0.00451056	0.00265076	0.00565845	0.0134097	0.00701683	0.00498878	0.00345077	0.00697614
8. Quarrying and Other Minerals	0.0119374	0.0974616	0.106118	0.117317	0.0866941	0.0198304	0.112423	0.122339	0.118804	0.0955495
MANUFACTURING						0	0	0	0	0
9. Oil Refining	0.152394	0.238953	0.408988	0.267076	0.272533	0.148293	0.249375	0.214395	0.136798	0.186284
10. Cement	0.675478	0.654011	0.609162	0.629933	0.640067	0.797042	0.748663	0.705312	0.733142	0.744249
11. Food, Beverage and Tobacco	4.33271	4.20343	3.87502	3.84017	4.04148	4.2281	4.16116	3.85689	3.86958	4.01766
12. Textile, Apparel and Footwear	2.10244	1.97515	1.95774	1.9709	1.99726	2.17278	2.01902	2.00657	2.05887	2.06192
13. Wood and Wood Products	0.298539	0.283076	0.254932	0.2551	0.271064	0.302869	0.26628	0.25624	0.252656	0.268315
14. Pulp, Paper and Paper Products	0.072436	0.0700523	0.0691639	0.0677303	0.0696749	0.0784884	0.074726	0.0743114	0.0758719	0.0757943
15. Chemical and Pharmaceutical Products	0.208126	0.213971	0.186279	0.177006	0.194826	0.198098	0.212573	0.194195	0.188765	0.197967
16. Non-Metallic Products	0.398879	0.34347	0.329509	0.298524	0.339041	0.398786	0.380383	0.364827	0.333805	0.367784
17. Plastic and Rubber products	0.329377	0.293111	0.274162	0.262017	0.287165	0.309113	0.296798	0.278272	0.271054	0.287754
18. Electrical and Electronics	0.0066257	0.0061556	0.00595927	0.00581198	0.0061085	0.0045396	0.00623913	0.00630565	0.00610279	0.00582995
19. Basic metal , Iron and Steel	0.229759	0.221274	0.206862	0.210779	0.216348	0.215999	0.219452	0.207654	0.213662	0.214017
20. Motor vehicles & assembly	0.0679461	0.0546044	0.0477987	0.0416295	0.0520187	0.0553758	0.0582924	0.0463388	0.0528031	0.0530226
21. Other Manufacturing	0.466483	0.37306	0.371421	0.344823	0.384984	0.397695	0.32874	0.334539	0.350954	0.352121
22. ELECTRICITY, GAS ,STEAM AND AIR CONDITIONING SUPPLY	0.367009	0.473307	0.476817	0.703085	0.516977	0.284607	0.65581	0.540846	0.824394	0.58734
23. WATER SUPPLY,SEWERAGE, WASTE MANAGEMENT AND REMEDIATION	0.117405	0.171158	0.143586	0.111879	0.135134	0.148836	0.17271	0.144494	0.11462	0.143996
24. CONSTRUCTION	3.99841	4.21343	2.96687	3.21576	3.55363	4.14159	4.31534	3.1195	3.58424	3.76522
25. TRADE	21.5729	21.1033	19.8489	19.3436	20.3724	20.1955	19.2697	17.9635	18.6421	18.9711
26. ACCOMMODATION AND FOOD SERVICES	1.21498	0.665005	0.860756	0.925271	0.911488	1.07756	0.614538	0.843421	0.926721	0.865469
TRANSPORTATION AND STORAGE						0	0	0	0	0
27. Road Transport	1.36499	1.36528	1.35174	1.28549	1.33874	1.5238	1.22217	1.22496	1.52863	1.37603
28. Rail Transport & Pipelines	0.000151341	0.000410276	0.000239887	0.000397021	0.000305183	0.000145503	0.000390287	0.000226757	0.000379232	0.000288875
29. Water Transport	0.00622841	0.0107678	0.0109456	0.0071985	0.00879391	0.00590347	0.00995924	0.0102258	0.00701532	0.00829204
30. Air Transport	0.0997859	0.0826978	0.097273	0.0926519	0.0931137	0.0979421	0.0810573	0.0956513	0.0970525	0.0930913
31. Transport Services	0.0506641	0.0821314	0.0919109	0.0934199	0.0810388	0.0456305	0.077486	0.0860891	0.0905276	0.076002
32. Post and Courier Services	0.0330698	0.0324551	0.0258043	0.0240414	0.0284325	0.0308413	0.00961036	0.0128716	0.0199034	0.0181392
INFORMATION AND COMMUNICATION						0	0	0	0	0
33. Telecommunications & Information Services	8.70666	9.40263	7.51239	8.17903	8.40421	8.04231	8.27414	6.4687	7.44396	7.52567
34. Publishing,	0.033349	0.0328796	0.0260546	0.0265662	0.0293833	0.0312366	0.0321988	0.0249056	0.0258356	0.0283434
34. Motion Pictures, Sound recording and Music production	1.47022	1.26014	1.03093	1.03793	1.18237	1.40659	1.11013	0.934486	0.98594	1.09841
36. Broadcasting	2.0587	1.89114	1.34033	1.58228	1.69506	1.94842	1.83985	1.26387	1.60664	1.65153
37.ARTS, ENTERTAINMENT AND RECREATION	0.297456	0.255863	0.203911	0.201842	0.235865	0.308679	0.23465	0.190084	0.196524	0.229589
FINANCIAL AND INSURANCE						0	0	0	0	0
38. Financial Institutions	3.22612	3.0495	3.07798	2.90593	3.05438	3.13494	3.16381	2.64939	2.81535	2.92835
39. Insurance	0.48684	0.608376	0.434582	0.434089	0.486213	0.47553	0.586013	0.392829	0.345485	0.444683
40. REAL ESTATE	7.41786	8.617	8.21142	8.51188	8.21802	7.0064	7.96981	7.51679	7.68955	7.55506
41. PROFESSIONAL, SCIENTIFIC AND TECHNICAL SERVICES	4.22581	4.41712	4.6482	4.43791	4.44161	4.14214	4.02914	4.22207	4.21713	4.15656
42. ADMINISTRATIVE & SUPPORT SERVICES	0.0243602	0.0260561	0.0259737	0.0242718	0.0251502	0.0238179	0.0237924	0.0240845	0.0234132	0.0237699
43. PUBLIC ADMINISTRATION	2.76196	2.93767	2.56226	2.73573	2.74297	2.61268	2.77096	2.34284	2.57154	2.56913
44. EDUCATION	2.32052	2.01196	2.43464	2.7773	2.41005	2.25826	1.90156	2.26764	2.63135	2.2783
45. HUMAN HEALTH AND SOCIAL SERVICES	0.742298	0.791792	0.720348	0.695667	0.73464	0.715542	0.724223	0.665502	0.662629	0.690124
46. OTHER SERVICES	4.84232	3.7158	3.03458	4.22401	3.93055	4.75511	3.52916	2.84304	4.1263	3.79595
GDP at 2010 constant price	100	100	100	100	100	100	100	100	100	100
Gross Domestic Product At 2010 Basic Prices Percentage Distribution
	2016					2017
	Q1	Q2	Q3	Q4	Total	Q1	Q2	Q3	Q4	Total
ACTIVITY SECTOR
AGRICULTURE
1. Crop Production	17.8385	19.8836	26.4283	22.9823	21.9258	18.6324	20.3768	26.8953	23.581	22.5369
2. Livestock	1.83685	1.7436	1.57735	1.82589	1.74459	1.88571	1.77063	1.59481	1.79485	1.75804
3. Forestry	0.245645	0.274059	0.228974	0.262617	0.252671	0.25432	0.282704	0.23474	0.264957	0.258883
4. Fishing	0.618272	0.514659	0.446312	0.525602	0.524248	0.658229	0.497088	0.427641	0.536566	0.526905
MINING AND QUARRYING						0	0	0	0	0
5. Crude Petroleum and Natural Gas	10.0175	8.79293	8.09019	6.74604	8.34992	8.53267	9.03839	10.0441	7.17368	8.67774
6. Coal Mining	0.0148279	0.013525	0.004713	0.0107589	0.0108119	0.0152678	0.0140895	0.00285907	0.0108578	0.0105669
7. Metal Ores	0.0120413	0.00906024	0.00577307	0.0034097	0.00739541	0.017109	0.00889813	0.00630252	0.00441129	0.00890133
8. Quarrying and Other Minerals	0.0153919	0.127568	0.138109	0.152919	0.110761	0.0236947	0.129504	0.138737	0.133615	0.108614
MANUFACTURING	0	0	0	0	0	0	0	0	0	0
9. Oil Refining	0.165651	0.262584	0.462712	0.30602	0.303198	0.172218	0.290126	0.249174	0.16141	0.217406
10. Cement	0.867305	0.851629	0.799868	0.809238	0.830566	0.891365	0.810426	0.752908	0.778701	0.805548
11. Food, Beverage and Tobacco	4.13715	4.16732	3.95399	3.97102	4.05248	4.34512	4.24831	3.92217	3.98093	4.11342
12. Textile, Apparel and Footwear	2.16647	2.03515	2.02204	2.0701	2.07195	2.21201	2.02464	1.99796	2.06454	2.07173
13. Wood and Wood Products	0.316448	0.294153	0.274569	0.277632	0.289895	0.327232	0.285953	0.274136	0.273515	0.289032
14. Pulp, Paper and Paper Products	0.0783543	0.0760474	0.0751467	0.0736397	0.0757105	0.080054	0.0741073	0.0728078	0.0742216	0.0751721
15. Chemical and Pharmaceutical Products	0.227721	0.245042	0.221126	0.208215	0.224922	0.227754	0.240925	0.218612	0.214103	0.22482
16. Non-Metallic Products	0.38748	0.349809	0.340522	0.308574	0.345195	0.388199	0.360547	0.341829	0.312602	0.349066
17. Plastic and Rubber products	0.354437	0.330683	0.31385	0.302126	0.324252	0.351338	0.334042	0.311592	0.306549	0.324746
18. Electrical and Electronics	0.00607823	0.00734268	0.00722751	0.0070727	0.00694376	0.00531283	0.00716676	0.0071824	0.00698541	0.00669409
19. Basic metal , Iron and Steel	0.251412	0.254876	0.242797	0.249009	0.249368	0.251719	0.253408	0.238617	0.248064	0.247726
20. Motor vehicles & assembly	0.0746395	0.0593677	0.0473107	0.0415069	0.0550474	0.047477	0.0473189	0.0367376	0.0408165	0.0428433
21. Other Manufacturing	0.51599	0.434575	0.437672	0.409791	0.447839	0.468466	0.384522	0.3897	0.413492	0.413079
22. ELECTRICITY, GAS ,STEAM AND AIR CONDITIONING SUPPLY	0.201422	0.326977	0.328202	0.48759	0.340888	0.193031	0.439915	0.360787	0.555091	0.393625
23. WATER SUPPLY,SEWERAGE, WASTE MANAGEMENT AND REMEDIATION	0.144828	0.183589	0.158443	0.126245	0.152618	0.164623	0.188563	0.156769	0.125389	0.157658
24. CONSTRUCTION	4.13925	4.27748	3.09766	3.42245	3.71089	4.18358	4.25241	3.04095	3.49687	3.71694
25. TRADE	18.2471	17.4716	16.4033	16.7266	17.1778	17.8476	17.0671	15.896	16.7502	16.8569
26. ACCOMMODATION AND FOOD SERVICES	1.14936	0.661233	0.870993	0.966423	0.911833	1.11404	0.629927	0.860526	0.955604	0.889771
TRANSPORTATION AND STORAGE						0	0	0	0	0
27. Road Transport	1.02207	0.999731	0.994226	0.986448	0.99999	1.15893	0.921152	0.918797	1.15851	1.03971
28. Rail Transport & Pipelines	0.000124885	0.000349277	0.000203614	0.000345607	0.000257984	0.000129145	0.000347402	0.000201706	0.000342606	0.000257901
29. Water Transport	0.00477353	0.00833417	0.00859942	0.00584294	0.00689908	0.00490263	0.0082945	0.00851081	0.00592998	0.00692761
30. Air Transport	0.0923874	0.0780063	0.0918872	0.0908193	0.0884042	0.0946688	0.0775658	0.0910571	0.0933061	0.0892823
31. Transport Services	0.0418076	0.0699202	0.078013	0.081714	0.0685756	0.0405006	0.0689717	0.077121	0.0823754	0.0681556
32. Post and Courier Services	0.0362562	0.0114497	0.0288217	0.027971	0.0261909	0.0367833	0.0114982	0.0153914	0.024174	0.0217769
INFORMATION AND COMMUNICATION						0	0	0	0	0
33. Telecommunications & Information Services	8.85455	9.7428	7.96883	9.12956	8.91146	9.19468	9.48777	7.41281	8.66398	8.65768
34. Publishing,	0.029521	0.0298626	0.0234041	0.0245376	0.0266857	0.0301013	0.0304905	0.0235715	0.0248369	0.0270705
34. Motion Pictures, Sound recording and Music production	1.3046	1.13292	0.938138	0.977265	1.08114	1.35547	1.07386	0.903641	0.968609	1.06605
36. Broadcasting	1.82678	1.70022	1.21968	1.48981	1.54932	1.8776	1.77974	1.22215	1.5784	1.60284
37.ARTS, ENTERTAINMENT AND RECREATION	0.263947	0.230031	0.185557	0.190046	0.215777	0.29746	0.226984	0.18381	0.19307	0.222827
FINANCIAL AND INSURANCE	0	0	0	0	0	0	0	0	0	0
38. Financial Institutions	2.72877	2.5247	2.54366	2.51278	2.5743	2.77049	2.80216	2.34446	2.52964	2.60205
39. Insurance	0.411786	0.503678	0.359142	0.375361	0.410354	0.420247	0.519027	0.347616	0.310424	0.395165
40. REAL ESTATE	6.48449	7.52551	7.17651	7.62806	7.21848	6.34116	7.20856	6.78621	7.04137	6.85343
41. PROFESSIONAL, SCIENTIFIC AND TECHNICAL SERVICES	3.57434	3.65696	3.84131	3.8375	3.73362	3.66059	3.56858	3.73613	3.78916	3.69312
42. ADMINISTRATIVE & SUPPORT SERVICES	0.0206048	0.021572	0.0214649	0.020988	0.0211607	0.021049	0.0210728	0.0213125	0.0210372	0.0211199
43. PUBLIC ADMINISTRATION	2.33616	2.43212	2.11747	2.36561	2.31045	2.30894	2.45422	2.07319	2.31057	2.28276
44. EDUCATION	2.13921	1.87054	2.23869	2.64352	2.23599	2.17754	1.83226	2.18087	2.56671	2.20153
45. HUMAN HEALTH AND SOCIAL SERVICES	0.701887	0.736581	0.679458	0.686514	0.700252	0.715915	0.724289	0.664374	0.671012	0.692348
46. OTHER SERVICES	4.0958	3.07633	2.5078	3.65254	3.32317	4.20231	3.12575	2.51582	3.70754	3.37321
GDP at 2010 constant price	100	100	100	100	100	100	100	100	100	100

## Sheet: Real(constant) Grtw rates %
ACTIVITY SECTOR	Q1 2016	Q2 2016	Q3 2016	Q4 2016	2016 Full	Q1 2017	Q2 2017	Q3 2017	Q4 2017	2017 FULL YEAR
AGRICULTURE	3.08906	4.53407	4.53751	4.03352	4.10675	3.38581	3.01355	3.06445	4.2348	3.44521
1. Crop Production	3.01525	4.72103	4.88101	4.36213	4.33985	3.49532	3.21442	3.18905	4.57661	3.64298
2. Livestock	3.86269	6.31572	0.755972	1.22567	2.93532	1.72127	2.27761	2.52004	0.188501	1.61054
3. Forestry	2.31108	3.8366	2.07657	2.22152	2.62124	2.58519	3.89302	3.95061	2.8295	3.31172
4. Fishing	3.25056	-6.84678	-0.338393	0.762635	-0.717362	5.48946	-2.72225	-2.84449	4.04746	1.3436
MINING AND QUARRYING	-5.84176	-11.4224	-22.65	-17.2575	-14.4477	-15.4032	3.50702	25.4356	7.95773	4.72065
5. Crude Petroleum and Natural Gas	-4.80931	-11.6292	-23.0371	-17.7012	-14.4459	-15.601	3.5279	25.8858	8.38226	4.7914
6. Coal Mining	3.33539	2.68231	-7.76165	0.441366	0.998291	2.02513	4.91953	-38.4888	2.85852	-1.45203
7. Metal Ores	57.031	4.22346	6.88551	7.02924	20.7376	40.7865	-1.08575	10.6964	31.8606	21.3653
8. Quarrying and Other Minerals	-88.8672	2.52457	7.07054	6.13226	-17.4178	52.5351	2.24448	1.85859	-10.9449	-1.12189
MANUFACTURING	-6.99904	-3.36379	-4.38037	-2.54321	-4.31764	1.35958	0.640014	-2.85096	0.138579	-0.211602
9. Oil Refining	-22.5942	49.1913	-0.85598	-0.973572	2.53052	3.01388	11.2805	-45.3969	-46.2416	-27.6987
10. Cement	-4.35305	-5.48208	-6.26243	-5.31535	-5.36083	1.83456	-4.15649	-4.55584	-1.92472	-2.20455
11. Food, Beverage and Tobacco	-11.1204	-5.53285	-5.75382	-2.64764	-6.27033	4.06667	2.67348	0.581324	2.17564	2.34897
12. Textile, Apparel and Footwear	-2.96199	-1.70712	-0.910953	1.07883	-1.09031	1.16872	0.196115	0.189927	1.64748	0.822031
13. Wood and Wood Products	-0.344971	-5.94437	-6.29718	-3.53665	-4.03634	2.46253	-2.09119	1.23747	0.409931	0.53245
14. Pulp, Paper and Paper Products	-1.55337	-6.16722	-4.32546	-4.52664	-4.17376	1.2353	-1.85316	-1.7587	2.72679	0.115631
15. Chemical and Pharmaceutical Products	5.89087	2.34543	-1.52648	-1.37555	1.19205	-0.9	-0.975791	0.244549	4.80349	0.786697
16. Non-Metallic Products	5.5093	2.92416	3.02386	1.21679	3.19855	-0.730068	3.80779	1.78634	3.25181	1.96369
17. Plastic and Rubber products	4.8041	3.11243	3.17758	3.25355	3.59315	-1.78052	1.73926	0.667524	3.41356	0.986443
18. Electrical and Electronics	-21.2524	-2.35654	-4.07563	-5.37244	-8.12821	-13.3916	-1.6967	0.764453	0.663596	-2.79278
19. Basic metal , Iron and Steel	-1.04271	1.87116	0.972334	1.02355	0.717563	-0.793218	0.136194	-0.348364	1.53468	0.168764
20. Motor vehicles & assembly	-19.1919	-29.3451	-33.312	-36.3125	-29.0145	-36.9731	-19.7243	-21.2633	0.226203	-21.522
21. Other Manufacturing	-12.2243	-13.1268	-14.9224	-15.7345	-13.9991	-10.0402	-10.8839	-9.71677	2.842	-6.99349
22. ELECTRICITY, GAS ,STEAM AND AIR CONDITIONING SUPPLY	-44.4616	-10.4633	-6.6757	-5.16224	-14.9989	-5.04168	35.5038	11.4641	16.0313	16.4318
23. WATER SUPPLY,SEWERAGE, WASTE MANAGEMENT AND REMEDIATION	9.58564	8.4567	8.66244	10.7578	9.26641	12.6289	3.44529	0.326366	1.23	4.1626
24. CONSTRUCTION	-5.36539	-6.27659	-6.12635	-6.02973	-5.94593	0.14705	0.125992	-0.45913	4.13755	0.997248
25. TRADE	2.01592	-0.0345473	-1.38468	-1.44293	-0.243865	-3.08331	-1.61549	-1.73836	2.06539	-1.05078
26. ACCOMMODATION AND FOOD SERVICES	-7.41387	-6.39335	-4.87646	-2.74004	-5.31875	-3.95894	-4.05217	0.178635	0.780419	-1.60692
TRANSPORTATION AND STORAGE	14.7298	-5.33678	0.724936	-5.31969	0.390034	10.5464	-6.17998	-6.25317	16.5716	3.86465
27. Road Transport	16.9169	-3.7148	1.26225	-4.26474	1.72124	12.3541	-7.20005	-6.29547	19.6996	4.83774
28. Rail Transport & Pipelines	-3.26624	-1.23323	0.154827	0.295343	-0.646221	2.46615	0.175598	0.447425	1.03649	0.800503
29. Water Transport	3.76196	0.816346	1.02091	1.0535	1.40411	1.7657	0.236875	0.35235	3.4397	1.24962
30. Air Transport	2.17522	-2.56247	-3.12137	-13.2535	-4.85759	1.53263	0.147626	0.481277	4.71224	1.83425
31. Transport Services	2.23086	-1.51757	-0.700011	-2.62635	-1.11917	-4.01171	-0.649874	0.237747	2.74644	0.215114
32. Post and Courier Services	8.37	-67.8822	-1.10027	-20.1907	-21.3283	0.526546	1.14299	-45.8517	-11.9141	-16.1608
INFORMATION AND COMMUNICATION	4.06918	1.35454	1.10857	1.38034	1.95358	2.73425	-1.15274	-4.47551	-1.45824	-1.0409
33. Telecommunications & Information Services	5.00221	1.49095	0.946236	1.03254	2.03223	2.89212	-1.92006	-5.67764	-3.2763	-2.03872
34. Publishing,	4.31306	2.37345	2.42226	0.464949	2.39932	1.03333	2.83401	2.12255	3.16459	2.28673
34. Motion Pictures, Sound recording and Music production	-5.12072	-6.00655	-3.68664	-1.07584	-4.07603	2.94966	-4.53366	-2.33128	1.01869	-0.574758
36. Broadcasting	6.85426	6.05352	6.26849	5.33375	6.13032	1.84265	5.42706	1.60278	7.98191	4.31579
37.ARTS, ENTERTAINMENT AND RECREATION	8.40603	1.79909	1.98662	2.04488	3.71523	11.6666	-0.617722	0.442716	3.54344	4.1274
FINANCIAL AND INSURANCE	-11.2818	-10.8175	2.64393	2.68178	-4.5381	0.669095	10.4545	-5.96377	0.224836	1.25718
38. Financial Institutions	-13.1608	-13.2429	2.84799	2.92329	-5.5661	0.600784	11.7849	-6.54365	2.60531	1.91978
39. Insurance	3.56915	3.71623	1.22151	1.09377	2.45896	1.12177	3.78552	-1.85672	-15.7108	-2.89953
40. REAL ESTATE	-4.69432	-5.27443	-7.36976	-9.27119	-6.85873	-3.10436	-3.52552	-4.11735	-5.91757	-4.26652
41. PROFESSIONAL, SCIENTIFIC AND TECHNICAL SERVICES	-0.928221	1.06557	1.39581	1.45458	0.803556	1.47682	-1.71767	-1.37928	0.637524	-0.260886
42. ADMINISTRATIVE & SUPPORT SERVICES	-0.875269	-4.05798	0.00979513	2.06635	-0.68557	1.22209	-1.61462	0.677355	2.16007	0.638302
43. PUBLIC ADMINISTRATION	-4.39589	-6.12548	-3.56986	-4.14648	-4.57599	-2.06868	1.63151	-0.723411	-0.450112	-0.375797
44. EDUCATION	3.82434	2.88468	-0.109607	-0.0854778	1.34956	0.861354	-1.34482	-1.22157	-1.04	-0.72092
45. HUMAN HEALTH AND SOCIAL SERVICES	0.546785	-2.64225	-2.3068	-2.49255	-1.78522	1.06625	-0.964513	-0.85379	-0.380121	-0.305398
46. OTHER SERVICES	8.04165	4.32456	4.01093	3.07116	4.93112	1.66239	2.33433	1.72134	3.45633	2.35105
GDP at 2010 constant price	-0.665937	-1.48694	-2.34083	-1.72774	-1.58307	-0.914145	0.716321	1.39724	1.92144	0.832727

## Sheet: Key sectors real Growth summary
	2016					2017
	Q1	Q2	Q3	Q4	Total	Q1	Q2	Q3	Q4	Total
CONTRIBUTION TO GDP
AGRICULTURE	20.5393	22.4159	28.681	25.5964	24.4473	21.4306	22.9272	29.1525	26.1774	25.0807
INDUSTRIES	24.0944	23.0997	21.0219	19.9834	21.9607	22.8982	23.4333	22.5639	20.3758	22.2553
SERVICES	55.3663	54.4844	50.2971	54.4202	53.5921	55.6711	53.6396	48.2836	53.4468	52.664
Total	100	100	100	100	100	100	100	100	100	100
NON OIL	89.9825	91.2071	91.9098	93.254	91.6501	91.4673	90.9616	89.9559	92.8263	91.3223
OIL	10.0175	8.79293	8.09019	6.74604	8.34992	8.53267	9.03839	10.0441	7.17368	8.67774
	100	100	100	100	100	100	100	100	100	100
GROWTH
AGRICULTURE	3.08906	4.53407	4.53751	4.03352	4.10675	3.38581	3.01355	3.06445	4.2348	3.44521
INDUSTRIES	-6.68476	-7.19064	-12.6592	-8.73032	-8.85037	-5.83321	2.17059	8.83481	3.92313	2.18573
SERVICES	0.801393	-1.25405	-1.16899	-1.51835	-0.815421	-0.368613	-0.845365	-2.66202	0.0983338	-0.913446
REAL GROWTH RATE AT BASIC PRICE	-0.665937	-1.48694	-2.34083	-1.72774	-1.58307	-0.914145	0.716321	1.39724	1.92144	0.832727
REAL GROWTH RATE AT MARKET PRICE	-0.719419	-1.64689	-2.3753	-1.62931	-1.61687	-1.04165	0.78373	1.42572	1.87207	0.814544
NON OIL GROWTH RATE	-0.182245	-0.38475	0.0268598	-0.328287	-0.216267	0.720897	0.445268	-0.758321	1.45406	0.472066
OIL GROWTH RATE	-4.80931	-11.6292	-23.0371	-17.7012	-14.4459	-15.601	3.5279	25.8858	8.38226	4.7914

## Sheet: Contr_Growth
Column1	Column2	Column3	Column4	Column5	Column6	Column7	Column8	Column9	Column10	Column11	Column12
Gross Domestic Product At 2010 Constant Basic Prices (=N=Million)
	2017					2018
	Q1	Q2	Q3	Q4	Total	Q1	Q2	Q3	Q4	Total
CONTRIBUTION TO GDP											CONTRIBUTION TO GDP
AGRICULTURE	21.4306	22.9272	29.219	26.1287	25.0829	21.6513	22.8565	29.2475	26.1471	25.1313	AGRICULTURE
INDUSTRIES	22.8982	23.4333	22.3873	20.5238	22.2486	24.0003	23.1774	21.9655	20.2362	22.2511	INDUSTRIES
SERVICES	55.6711	53.6396	48.3937	53.3475	52.6685	54.3484	53.9661	48.787	53.6168	52.6176	SERVICES
	100	100	100	100	100	100	100	100	100	100
NON OIL	91.4673	90.9616	90.1611	92.6538	91.3302	90.3946	91.4473	90.6168	92.9409	91.3967	NON OIL
OIL	8.53267	9.03839	9.8389	7.34621	8.66982	9.60542	8.55265	9.38319	7.05911	8.60329	OIL
	100	100	100	100	100	100	100	100	100	100
GROWTH											GROWTH
AGRICULTURE	3.38581	3.01355	3.06445	4.2348	3.44521	3.00426	1.19165	1.90723	2.45581	2.1226	AGRICULTURE
INDUSTRIES	-5.83321	2.17059	7.73726	4.87286	2.14593	6.86136	0.396337	-0.109975	0.94899	1.93741	INDUSTRIES
SERVICES	-0.368613	-0.845365	-2.66202	0.0983338	-0.913446	-0.467882	2.12271	2.63546	2.90083	1.82729	SERVICES
REAL GROWTH RATE AT BASIC PRICE	-0.914145	0.716321	1.16651	2.11123	0.823987	1.95449	1.5047	1.80805	2.38396	1.92586	REAL GROWTH RATE AT BASIC PRICE
REAL GROWTH RATE AT MARKET PRICE	-1.04165	0.78373	1.19814	2.05921	0.805887	2.04364	1.46383	1.75761	2.43354	1.93727	REAL GROWTH RATE AT MARKET PRICE
NON OIL GROWTH RATE	0.720897	0.445268	-0.758321	1.45406	0.472066	0.758748	2.04674	2.32263	2.7012	2.00012	NON OIL GROWTH RATE
OIL GROWTH RATE	-15.601	3.5279	23.0339	11.1956	4.68672	14.7724	-3.95031	-2.9074	-1.61724	1.14361	OIL GROWTH RATE
						1
						2
						1.5
AGRICULTURE
1. Crop Production
2. Livestock
3. Forestry
4. Fishing
INDUSTRIES
5. Crude Petroleum and Natural Gas
6. Coal Mining
7. Metal Ores
8. Quarrying and Other Minerals
9. Oil Refining
10. Cement
11. Food, Beverage and Tobacco
12. Textile, Apparel and Footwear
13. Wood and Wood Products
14. Pulp, Paper and Paper Products
15. Chemical and Pharmaceutical Products
16. Non-Metallic Products
17. Plastic and Rubber products
18. Electrical and Electronics
19. Basic metal , Iron and Steel
20. Motor vehicles & assembly
21. Other Manufacturing
22. ELECTRICITY, GAS ,STEAM AND AIR CONDITIONING SUPPLY
23. WATER SUPPLY,SEWERAGE, WASTE MANAGEMENT AND REMEDIATION
24. CONSTRUCTION
SERVICES
25. WHOLESALE and RETAIL TRADE
26. ACCOMMODATION AND FOOD SERVICES
27. Road Transport
28. Rail Transport & Pipelines
29. Water Transport
30. Air Transport
31. Transport Services
32. Post and Courier Services
33. Telecommunications
34. Publishing,
34. Motion Pictures, Sound recording and Music production
36. Broadcasting
37.ARTS, ENTERTAINMENT AND RECREATION
38. Financial Institutions
39. Insurance
40. REAL ESTATE
41. PROFESSIONAL, SCIENTIFIC AND TECHNICAL SERVICES
42. ADMINISTRATIVE & SUPPORT SERVICES
43. PUBLIC ADMINISTRATION
44. EDUCATION
45. HUMAN HEALTH AND SOCIAL SERVICES
46. OTHER SERVICES

## Sheet: Real Sect_Contr_Growth
Column1	Column2	Column3	Column4	Column5	Column6	Column7	Column8	Column9	Column10	Column11	Column12	Column13	Column14
ACTIVITY SECTOR	2017					2018							ACTIVITY SECTOR
	Q1	Q2	Q3	Q4	Total	Q1	Q2	Q3	Q4	Total	Q4	Total
AGRICULTURE	3.3856e+06	3.74509e+06	5.18937e+06	4.85944e+06	1.71795e+07	3.48731e+06	3.78972e+06	5.28834e+06	4.97878e+06	1.75441e+07			AGRICULTURE
1. Crop Production	2.94353e+06	3.32849e+06	4.78757e+06	4.37746e+06	1.5437e+07	3.04516e+06	3.37803e+06	4.87708e+06	4.48617e+06	1.57864e+07			1. Crop Production
2. Livestock	297903	289227	283888	333187	1.20421e+06	292387	283578	291161	341003	1.20813e+06			2. Livestock
3. Forestry	40177.4	46178.8	41785.4	49185.3	177327	41360.3	48008.5	43341.1	50038.1	182748			3. Forestry
4. Fishing	103987	81198	76123.3	99605.4	360913	108403	80103.9	76759.2	101568	366834			4. Fishing
MINING AND QUARRYING	1.35685e+06	1.5013e+06	1.77374e+06	1.39389e+06	6.02578e+06	1.55831e+06	1.44369e+06	1.72388e+06	1.37668e+06	6.10256e+06			MINING AND QUARRYING
5. Crude Petroleum and Natural Gas	1.34799e+06	1.4764e+06	1.74741e+06	1.36625e+06	5.93805e+06	1.54712e+06	1.41807e+06	1.69661e+06	1.34416e+06	6.00596e+06			5. Crude Petroleum and Natural Gas
6. Coal Mining	2412	2301.48	508.936	2015.59	7238	2471.38	2208.65	500.068	1637.13	6817.23			6. Coal Mining
7. Metal Ores	2702.87	1453.48	1121.9	818.889	6097.14	3944.57	1557.58	1313.01	887.737	7702.9			7. Metal Ores
8. Quarrying and Other Minerals	3743.28	21154.1	24696.2	24803.6	74397.2	4770.92	21854.4	25457.5	29999.1	82081.9			8. Quarrying and Other Minerals
MANUFACTURING	1.54319e+06	1.52917e+06	1.56885e+06	1.64768e+06	6.2889e+06	1.59556e+06	1.53957e+06	1.59904e+06	1.68642e+06	6.42059e+06			MANUFACTURING
9. Oil Refining	27207	47391.3	44354.7	29963.4	148916	29128.3	37205.8	36639.2	40030.1	143003			9. Oil Refining
10. Cement	140817	132381	134023	144554	551775	148251	137469	144936	145973	576627			10. Cement
11. Food, Beverage and Tobacco	686440	693949	698175	738999	2.81756e+06	723936	702370	718419	755420	2.90015e+06			11. Food, Beverage and Tobacco
12. Textile, Apparel and Footwear	349453	330719	355652	383250	1.41907e+06	355922	339763	359355	387989	1.44303e+06			12. Textile, Apparel and Footwear
13. Wood and Wood Products	51696	46709.7	48798.2	50773.9	197978	52485.2	47750.8	49514.4	51598.1	201349			13. Wood and Wood Products
14. Pulp, Paper and Paper Products	12646.9	12105.2	12960.3	13778.1	51490.6	13077.7	12816.4	13226.7	14139	53259.9			14. Pulp, Paper and Paper Products
15. Chemical and Pharmaceutical Products	35980.5	39354.5	38914.5	39745	153995	36471.1	38716.3	39397.1	40347.9	154932			15. Chemical and Pharmaceutical Products
16. Non-Metallic Products	61327.6	58894.3	60848	58029.8	239100	58297.1	59249	61067.9	59344	237958			16. Non-Metallic Products
17. Plastic and Rubber products	55504.2	54564.8	55465.6	56906.3	222441	55745.3	55264	55993.7	58864.5	225868			17. Plastic and Rubber products
18. Electrical and Electronics	839.319	1170.67	1278.52	1296.74	4585.25	924.425	1214.13	1317.6	1300.95	4757.11			18. Electrical and Electronics
19. Basic metal , Iron and Steel	39766.5	41393.5	42475.6	46049.4	169685	40115	39731.7	42371.8	46198.5	168417			19. Basic metal , Iron and Steel
20. Motor vehicles & assembly	7500.4	7729.4	6539.57	7576.98	29346.3	7671.82	7506.68	6276.92	7144.72	28600.1			20. Motor vehicles & assembly
21. Other Manufacturing	74008.1	62810.6	69369.4	76758.6	282947	73538.7	60510.4	70527.6	78067.3	282644			21. Other Manufacturing
22. ELECTRICITY, GAS ,STEAM AND AIR CONDITIONING SUPPLY	30495	71858.9	64222.7	103044	269621	31999.7	77314.5	75956	104022	289292			22. ELECTRICITY, GAS ,STEAM AND AIR CONDITIONING SUPPLY
23. WATER SUPPLY,SEWERAGE, WASTE MANAGEMENT AND REMEDIATION	26007.1	30801.3	27906.1	23276.5	107991	29027.6	34491.5	28554.6	23706.4	115780			23. WATER SUPPLY,SEWERAGE, WASTE MANAGEMENT AND REMEDIATION
24. CONSTRUCTION	660921	694619	541311	649141	2.54599e+06	650767	747860	544229	662432	2.60529e+06			24. CONSTRUCTION
25. TRADE	2.81956e+06	2.78786e+06	2.82961e+06	3.10942e+06	1.15464e+07	2.74717e+06	2.72813e+06	2.85737e+06	3.14112e+06	1.14738e+07			25. TRADE
26. ACCOMMODATION AND FOOD SERVICES	175996	102897	153180	177393	609466	176498	105402	157259	181031	620191			26. ACCOMMODATION AND FOOD SERVICES
TRANSPORTATION AND STORAGE	211047	177694	197780	253326	839847	241535	216351	221416	277339	956641			TRANSPORTATION AND STORAGE
27. Road Transport	183087	150468	163553	215061	712168	211696	185621	183289	234631	815236			27. Road Transport
28. Rail Transport & Pipelines	20.4023	56.7471	35.9052	63.5997	176.654	20.5157	56.9139	37.5281	66.7464	181.704			28. Rail Transport & Pipelines
29. Water Transport	774.517	1354.88	1514.99	1100.81	4745.2	793.346	1413.58	1552.08	1122.36	4881.37			29. Water Transport
30. Air Transport	14955.7	12670.2	16208.8	17320.9	61155.6	16484	15748.1	20155.8	21425.6	73813.4			30. Air Transport
31. Transport Services	6398.28	11266.3	13728.1	15291.8	46684.5	6547.26	11272.5	14214.4	15564.1	47598.2			31. Transport Services
32. Post and Courier Services	5811.02	1878.2	2739.78	4487.54	14916.5	5993.54	2239.6	2167.83	4529.17	14930.1			32. Post and Courier Services
INFORMATION AND COMMUNICATION	1.96809e+06	2.02091e+06	1.70214e+06	2.08576e+06	7.7769e+06	1.99921e+06	2.25956e+06	1.90789e+06	2.361e+06	8.52766e+06			INFORMATION AND COMMUNICATION
33. Telecommunications	1.45257e+06	1.5498e+06	1.31954e+06	1.60834e+06	5.93025e+06	1.47987e+06	1.72859e+06	1.5171e+06	1.87651e+06	6.60208e+06			33. Telecommunications
34. Publishing,	4755.39	4980.54	4195.9	4610.6	18542.4	5351.28	5148.67	4377.28	4784.17	19661.4			34. Publishing,
34. Motion Pictures, Sound recording and Music production	214137	175413	160855	179808	730212	214692	171391	160128	180794	727006			34. Motion Pictures, Sound recording and Music production
36. Broadcasting	296623	290715	217552	293006	1.0979e+06	299294	354437	226278	298907	1.17892e+06			36. Broadcasting
37.ARTS, ENTERTAINMENT AND RECREATION	46992.6	37077.2	32719.5	35840.5	152630	47132.9	38366.3	33646.2	37338.6	156484			37.ARTS, ENTERTAINMENT AND RECREATION
FINANCIAL AND INSURANCE	504072	542506	479209	527215	2.053e+06	571134	549433	456183	517927	2.09468e+06			FINANCIAL AND INSURANCE
38. Financial Institutions	437681	457725	417331	469589	1.78233e+06	492748	461422	393669	459595	1.80743e+06			38. Financial Institutions
39. Insurance	66390.5	84781.6	61878.3	57625.6	270676	78386.2	88010.6	62513.2	58332.3	287242			39. Insurance
40. REAL ESTATE	1.00177e+06	1.1775e+06	1.20799e+06	1.30713e+06	4.69439e+06	907594	1.13176e+06	1.17566e+06	1.25685e+06	4.47186e+06			40. REAL ESTATE
41. PROFESSIONAL, SCIENTIFIC AND TECHNICAL SERVICES	578299	582918	665058	703401	2.52968e+06	564695	594967	677861	706613	2.54414e+06			41. PROFESSIONAL, SCIENTIFIC AND TECHNICAL SERVICES
42. ADMINISTRATIVE & SUPPORT SERVICES	3325.31	3442.17	3793.78	3905.23	14466.5	3307.92	3324.81	3870.51	3937.63	14440.9			42. ADMINISTRATIVE & SUPPORT SERVICES
43. PUBLIC ADMINISTRATION	364766	400889	369042	428922	1.56362e+06	358496	380007	365541	427538	1.53158e+06			43. PUBLIC ADMINISTRATION
44. EDUCATION	344007	299294	388211	476471	1.50798e+06	345538	297294	386568	478161	1.50756e+06			44. EDUCATION
45. HUMAN HEALTH AND SOCIAL SERVICES	113100	118311	118263	124563	474237	112686	118790	117456	123770	472702			45. HUMAN HEALTH AND SOCIAL SERVICES
46. OTHER SERVICES	663879	510582	447834	688250	2.31055e+06	678762	524472	460629	696778	2.36064e+06			46. OTHER SERVICES
GDP at 2010 constant price	1.5798e+07	1.63347e+07	1.77602e+07	1.85981e+07	6.8491e+07	1.61067e+07	1.65805e+07	1.80813e+07	1.90414e+07	6.981e+07			GDP at 2010 constant price
Non-Oil	1.445e+07	1.48583e+07	1.60128e+07	1.72318e+07	6.25529e+07	1.45596e+07	1.51624e+07	1.63847e+07	1.76973e+07	6.38041e+07			Non-Oil
Oil	1.34799e+06	1.4764e+06	1.74741e+06	1.36625e+06	5.93805e+06	1.54712e+06	1.41807e+06	1.69661e+06	1.34416e+06	6.00596e+06			Oil
	2017					2018
	Q1	Q2	Q3	Q4	Total	Q1	Q2	Q3	Q4	Total
Contribution to GDP in (%)													Contribution to GDP in (%)
Agriculture (%)	21.4306	22.9272	29.219	26.1287	25.0829	21.6513	22.8565	29.2475	26.1471	25.1313			Agriculture (%)
Mining and Quarrying (%)	8.58875	9.19088	9.98714	7.49481	8.79792	9.67487	8.70717	9.53401	7.22992	8.74166			Mining and Quarrying (%)
Manufacturingg (%)	9.76827	9.36149	8.83353	8.85943	9.18208	9.90619	9.2854	8.84361	8.85656	9.19723			Manufacturingg (%)
Electricity, Gas, Steam, and Air Conditioning Supply (%)	0.193031	0.439915	0.36161	0.554059	0.393659	0.198673	0.466297	0.42008	0.546293	0.414399			Electricity, Gas, Steam, and Air Conditioning Supply (%)
Water supply, sewage, Waste management and Remediation (%)	0.164623	0.188563	0.157127	0.125156	0.157672	0.18022	0.208025	0.157923	0.124499	0.16585			Water supply, sewage, Waste management and Remediation (%)
Construction (%)	4.18358	4.25241	3.04788	3.49037	3.71727	4.04034	4.51048	3.00989	3.47889	3.73197			Construction (%)
Trade (%)	17.8476	17.0671	15.9323	16.7191	16.8583	17.056	16.4538	15.8029	16.4963	16.4357			Trade (%)
Accommodation and Food Services (%)	1.11404	0.629927	0.862488	0.953827	0.889848	1.0958	0.635697	0.869732	0.950722	0.888398			Accommodation and Food Services (%)
Transportation and Storage (%)	1.33591	1.08783	1.11361	1.36211	1.22622	1.49959	1.30485	1.22456	1.4565	1.37035			Transportation and Storage (%)
Information and Communication (%)	12.4579	12.3719	9.58399	11.2149	11.3546	12.4123	13.6278	10.5517	12.3993	12.2155			Information and Communication (%)
Arts, Entertainment and Recreation (%)	0.29746	0.226984	0.184229	0.192711	0.222847	0.292628	0.231394	0.186082	0.196091	0.224157			Arts, Entertainment and Recreation (%)
Finance and Insurance (%)	3.19074	3.32119	2.69821	2.83478	2.99748	3.54593	3.31373	2.52295	2.72	3.00054			Finance and Insurance (%)
Real Estate (%)	6.34116	7.20856	6.80168	7.02829	6.85403	5.63487	6.82587	6.50204	6.60059	6.40576			Real Estate (%)
Profession, Scientific and Technical Services (%)	3.66059	3.56858	3.74465	3.78212	3.69344	3.50595	3.58835	3.74895	3.71092	3.64437			Profession, Scientific and Technical Services (%)
Administrative & Support Services (%)	0.021049	0.0210728	0.0213611	0.0209981	0.0211218	0.0205375	0.0200525	0.0214061	0.0206793	0.020686			Administrative & Support Services (%)
Public Administration (%)	2.30894	2.45422	2.07791	2.30627	2.28296	2.22575	2.29189	2.02165	2.2453	2.19393			Public Administration (%)
Education (%)	2.17754	1.83226	2.18584	2.56194	2.20172	2.1453	1.79303	2.13794	2.51116	2.15952			Education (%)
Human health and social Services (%)	0.715915	0.724289	0.665889	0.669764	0.692408	0.699619	0.716444	0.649597	0.650003	0.677126			Human health and social Services (%)
Other Services (%)	4.20231	3.12575	2.52156	3.70065	3.3735	4.21415	3.16318	2.54754	3.65927	3.38152			Other Services (%)
	100	100	100	100	100	100	100	100	100	100
	2017					2018
	Q1	Q2	Q3	Q4	Total	Q1	Q2	Q3	Q4	Total
Growth (%)													Growth (%)
Agriculture (%)	3.38581	3.01355	3.06445	4.2348	3.44521	3.00426	1.19165	1.90723	2.45581	2.1226			Agriculture (%)
Mining and Quarrying (%)	-15.4032	3.50702	22.6351	10.7031	4.61756	14.8476	-3.83737	-2.81105	-1.23465	1.27415			Mining and Quarrying (%)
Manufacturingg (%)	1.35958	0.640014	-2.85096	0.138579	-0.211602	3.39402	0.679717	1.92426	2.35085	2.09406			Manufacturingg (%)
Electricity, Gas, Steam, and Air Conditioning Supply (%)	-5.04168	35.5038	11.4641	16.0313	16.4318	4.93414	7.59209	18.2698	0.948877	7.29594			Electricity, Gas, Steam, and Air Conditioning Supply (%)
Water supply, sewage, Waste management and Remediation (%)	12.6289	3.44529	0.326366	1.23	4.1626	11.6142	11.9807	2.32399	1.84669	7.21272			Water supply, sewage, Waste management and Remediation (%)
Construction (%)	0.14705	0.125992	-0.45913	4.13755	0.997248	-1.53626	7.66486	0.538953	2.04746	2.32901			Construction (%)
Trade (%)	-3.08331	-1.61549	-1.73836	2.06539	-1.05078	-2.56748	-2.14247	0.981235	1.01951	-0.629238			Trade (%)
Accommodation and Food Services (%)	-3.95894	-4.05217	0.178635	0.780419	-1.60692	0.28569	2.43456	2.66313	2.05066	1.75974			Accommodation and Food Services (%)
Transportation and Storage (%)	10.5464	-6.17998	-6.25317	16.5716	3.86465	14.4459	21.7552	11.9508	9.47917	13.9067			Transportation and Storage (%)
Information and Communication (%)	2.73425	-1.15274	-4.47551	-1.45824	-1.0409	1.5813	11.8093	12.0876	13.1961	9.65375			Information and Communication (%)
Arts, Entertainment and Recreation (%)	11.6666	-0.617722	0.442716	3.54344	4.1274	0.298507	3.47682	2.83215	4.17981	2.52514			Arts, Entertainment and Recreation (%)
Finance and Insurance (%)	0.669095	10.4545	-5.96377	0.224836	1.25718	13.3042	1.27672	-4.80507	-1.76166	2.02994			Finance and Insurance (%)
Real Estate (%)	-3.10436	-3.52552	-4.11735	-5.91757	-4.26652	-9.40137	-3.88398	-2.67699	-3.84641	-4.74033			Real Estate (%)
Profession, Scientific and Technical Services (%)	1.47682	-1.71767	-1.37928	0.637524	-0.260886	-2.3525	2.06715	1.92503	0.456734	0.571634			Profession, Scientific and Technical Services (%)
Administrative & Support Services (%)	1.22209	-1.61462	0.677355	2.16007	0.638302	-0.522971	-3.40965	2.02253	0.829656	-0.177142			Administrative & Support Services (%)
Public Administration (%)	-2.06868	1.63151	-0.723411	-0.450112	-0.375797	-1.71884	-5.20905	-0.948815	-0.322654	-2.04895			Public Administration (%)
Education (%)	0.861354	-1.34482	-1.22157	-1.04	-0.72092	0.445009	-0.668299	-0.423078	0.354697	-0.027966			Education (%)
Human health and social Services (%)	1.06625	-0.964513	-0.85379	-0.380121	-0.305398	-0.366206	0.405267	-0.682862	-0.636926	-0.323816			Human health and social Services (%)
Other Services (%)	1.66239	2.33433	1.72134	3.45633	2.35105	2.24179	2.72035	2.85714	1.23902	2.16811			Other Services (%)
Overall Growth	-0.914145	0.716321	1.16651	2.11123	0.823987	1.95449	1.5047	1.80805	2.38396	1.92586			Overall Growth
Non-Oil Growth	0.720897	0.445268	-0.758321	1.45406	0.472066	0.758748	2.04674	2.32263	2.7012	2.00012			Non-Oil Growth
Oil Growth	-15.601	3.5279	23.0339	11.1956	4.68672	14.7724	-3.95031	-2.9074	-1.61724	1.14361			Oil Growth
ACTIVITY SECTOR
	Q1 2017	Q2 2017	Q3 2017	Q4 2017	2017 FULL YEAR	Q1 2018	Q2 2018	Q3 2018	Q4 2018	2018 FULL YEAR
AGRICULTURE	3.38581	3.01355	3.06445	4.2348	3.44521	3.00425	1.19165	1.90723	2.45581	2.1226
1. Crop Production	3.49532	3.21442	3.18905	4.57661	3.64298	3.45265	1.48842	1.86962	2.48333	2.26331
2. Livestock	1.72127	2.27761	2.52004	0.188501	1.61054	-1.8518	-1.95314	2.56166	2.34587	0.325758
3. Forestry	2.58519	3.89302	3.95061	2.8295	3.31172	2.94412	3.96214	3.72302	1.73373	3.05704
4. Fishing	5.48946	-2.72225	-2.84449	4.04746	1.3436	4.24667	-1.3474	0.835369	1.97067	1.64048
MINING AND QUARRYING	-15.4032	3.50702	22.6351	10.7031	4.61756	14.8476	-3.83737	-2.81105	-1.23465	1.27415
5. Crude Petroleum and Natural Gas	-15.601	3.5279	23.0339	11.1956	4.68672	14.7724	-3.95031	-2.9074	-1.61724	1.14361
6. Coal Mining	2.02513	4.91953	-38.4888	2.85852	-1.45203	2.46189	-4.03313	-1.74208	-18.777	-5.81344
7. Metal Ores	40.7865	-1.08575	10.6964	31.8606	21.3653	45.94	7.16188	17.035	8.40748	26.3363
8. Quarrying and Other Minerals	52.5351	2.24448	1.85859	-10.9449	-1.12189	27.453	3.3105	3.08238	20.9467	10.3293
MANUFACTURING	1.35958	0.640014	-2.85096	0.138579	-0.211602	3.39402	0.679717	1.92426	2.35085	2.09406
9. Oil Refining	3.01388	11.2805	-45.3969	-46.2416	-27.6987	7.06199	-21.4924	-17.395	33.5965	-3.9707
10. Cement	1.83456	-4.15649	-4.55584	-1.92472	-2.20455	5.27852	3.84326	8.14232	0.981235	4.50397
11. Food, Beverage and Tobacco	4.06667	2.67348	0.581324	2.17564	2.34897	5.46231	1.2135	2.89962	2.22197	2.93095
12. Textile, Apparel and Footwear	1.16872	0.196115	0.189927	1.64748	0.822031	1.85125	2.73461	1.04128	1.23651	1.6881
13. Wood and Wood Products	2.46253	-2.09119	1.23747	0.409931	0.53245	1.52669	2.22895	1.46765	1.62316	1.70257
14. Pulp, Paper and Paper Products	1.2353	-1.85316	-1.7587	2.72679	0.115631	3.40651	5.87514	2.05559	2.61926	3.4362
15. Chemical and Pharmaceutical Products	-0.9	-0.975791	0.244549	4.80349	0.786697	1.36362	-1.62165	1.23999	1.51682	0.609009
16. Non-Metallic Products	-0.730068	3.80779	1.78634	3.25181	1.96369	-4.94149	0.602357	0.36147	2.26461	-0.477475
17. Plastic and Rubber products	-1.78052	1.73926	0.667524	3.41356	0.986443	0.434344	1.28154	0.952137	3.4411	1.54048
18. Electrical and Electronics	-13.3916	-1.6967	0.764453	0.663596	-2.79278	10.1393	3.71253	3.05666	0.325143	3.74825
19. Basic metal , Iron and Steel	-0.793218	0.136194	-0.348364	1.53468	0.168764	0.876387	-4.01467	-0.244448	0.323916	-0.747251
20. Motor vehicles & assembly	-36.9731	-19.7243	-21.2633	0.226203	-21.522	2.28548	-2.88143	-4.01626	-5.70492	-2.54273
21. Other Manufacturing	-10.0402	-10.8839	-9.71677	2.842	-6.99349	-0.63421	-3.66214	1.66957	1.70499	-0.106976
22. ELECTRICITY, GAS ,STEAM AND AIR CONDITIONING SUPPLY	-5.04168	35.5038	11.4641	16.0313	16.4318	4.93414	7.59209	18.2698	0.948877	7.29594
23. WATER SUPPLY,SEWERAGE, WASTE MANAGEMENT AND REMEDIATION	12.6289	3.44529	0.326366	1.23	4.1626	11.6142	11.9807	2.324	1.84669	7.21272
24. CONSTRUCTION	0.14705	0.125992	-0.45913	4.13755	0.997248	-1.53626	7.66486	0.538953	2.04746	2.32901
25. TRADE	-3.08331	-1.61549	-1.73836	2.06539	-1.05078	-2.56748	-2.14247	0.981235	1.01951	-0.629238
26. ACCOMMODATION AND FOOD SERVICES	-3.95894	-4.05217	0.178635	0.780419	-1.60692	0.285691	2.43456	2.66312	2.05066	1.75974
TRANSPORTATION AND STORAGE	10.5464	-6.17998	-6.25317	16.5716	3.86465	14.4459	21.7552	11.9508	9.47917	13.9067
27. Road Transport	12.3541	-7.20005	-6.29547	19.6996	4.83774	15.6258	23.3627	12.0672	9.09967	14.4725
28. Rail Transport & Pipelines	2.46615	0.175598	0.447425	1.03649	0.800503	0.576659	0.29401	4.52528	4.94775	2.85857
29. Water Transport	1.7657	0.236875	0.35235	3.4397	1.24962	2.43164	4.33243	2.44848	1.95796	2.8697
30. Air Transport	1.53263	0.147626	0.481277	4.71224	1.83425	10.2186	24.2927	24.3505	23.6979	20.6977
31. Transport Services	-4.01171	-0.649874	0.237747	2.74644	0.215114	2.32851	0.0542559	3.54241	1.78073	1.95719
32. Post and Courier Services	0.526546	1.14299	-45.8517	-11.9141	-16.1608	3.14099	19.242	-20.8758	0.927641	0.0911955
INFORMATION AND COMMUNICATION	2.73425	-1.15274	-4.47551	-1.45824	-1.0409	1.5813	11.8093	12.0876	13.1961	9.65375
33. Telecommunications	2.89212	-1.92006	-5.67764	-3.2763	-2.03872	1.87937	11.5362	14.9725	16.6742	11.3289
34. Publishing,	1.03333	2.83401	2.12255	3.16459	2.28673	12.5309	3.37564	4.32283	3.76459	6.03463
35. Motion Pictures, Sound recording and Music production	2.94966	-4.53366	-2.33128	1.01869	-0.574758	0.259532	-2.29268	-0.451791	0.54878	-0.439032
36. Broadcasting	1.84265	5.42706	1.60278	7.98191	4.31579	0.900294	21.9187	4.0108	2.01399	7.37941
37.ARTS, ENTERTAINMENT AND RECREATION	11.6666	-0.617722	0.442716	3.54344	4.1274	0.298506	3.47682	2.83217	4.17981	2.52514
FINANCIAL AND INSURANCE	0.669095	10.4545	-5.96377	0.224836	1.25718	13.3042	1.27672	-4.80507	-1.76166	2.02994
38. Financial Institutions	0.600784	11.7849	-6.54365	2.60531	1.91978	12.5815	0.807757	-5.66967	-2.12835	1.40874
39. Insurance	1.12177	3.78552	-1.85672	-15.7108	-2.89953	18.0683	3.80861	1.02608	1.22651	6.12036
40. REAL ESTATE	-3.10436	-3.52552	-4.11735	-5.91757	-4.26652	-9.40137	-3.88398	-2.67699	-3.84641	-4.74033
41. PROFESSIONAL, SCIENTIFIC AND TECHNICAL SERVICES	1.47682	-1.71767	-1.37928	0.637524	-0.260886	-2.35251	2.06715	1.92503	0.456734	0.571634
42. ADMINISTRATIVE & SUPPORT SERVICES	1.22209	-1.61462	0.677355	2.16007	0.638302	-0.522982	-3.40965	2.02243	0.829656	-0.177142
43. PUBLIC ADMINISTRATION	-2.06868	1.63151	-0.723411	-0.450112	-0.375797	-1.71884	-5.20905	-0.948817	-0.322654	-2.04895
44. EDUCATION	0.861354	-1.34482	-1.22157	-1.04	-0.72092	0.445009	-0.668299	-0.423077	0.354697	-0.027966
45. HUMAN HEALTH AND SOCIAL SERVICES	1.06625	-0.964513	-0.85379	-0.380121	-0.305398	-0.366208	0.405267	-0.682865	-0.636926	-0.323816
46. OTHER SERVICES	1.66239	2.33433	1.72134	3.45633	2.35105	2.24179	2.72035	2.85714	1.23902	2.16811
								34	39	33
GDP at 2010 constant price	-0.914145	0.716321	1.16651	2.11123	0.823987	1.95449	1.5047	1.80805	2.38396	1.92586

## Sheet: Contr_Growth (2)
Column1	Column2	Column3	Column4	Column5	Column6	Column7	Column8	Column9	Column10	Column11	Column12	Column13	Column14	Column15
Gross Domestic Product At 2010 Constant Basic Prices (=N=Million)
	2019					2020
	Q1	Q2	Q3	Q4	Total	Q1	Q2
CONTRIBUTION TO GDP
AGRICULTURE	21.8924	22.7843	29.247	26.0859	25.1564	21.9639	24.6489
INDUSTRIES	23.5589	23.3425	22.1651	20.2742	22.248	23.6484	21.865
SERVICES	54.5487	53.8732	48.5879	53.6399	52.5957	54.3877	53.4861
	100	100	100	100	100	100	100
NON OIL	90.7838	91.0238	90.2307	92.6788	91.2158	90.4954	91.0741
OIL	9.2162	8.97622	9.76931	7.32122	8.78421	9.50464	8.92593
	100	100	100	100	100	100	100
GROWTH
AGRICULTURE	3.17159	1.79394	2.28124	2.31398	2.36225	2.20231	1.58029
INDUSTRIES	0.420551	2.84401	3.21224	2.74656	2.31211	2.25665	-12.0472
SERVICES	2.41131	1.94067	1.8654	2.59807	2.21747	1.56887	-6.77884
REAL GROWTH RATE AT BASIC PRICE	2.09918	2.1165	2.28286	2.55384	2.27491	1.86958	-6.10405
REAL GROWTH RATE AT MARKET PRICE	2.06209	2.13819	2.14256	2.45514	2.20843	1.95257	-6.04112
NON OIL GROWTH RATE	2.47462	1.64352	1.84704	2.26462	2.05771	1.54592	-6.05217
OIL GROWTH RATE	-1.45716	7.17381	6.4918	6.3617	4.58622	5.05776	-6.63011

## Sheet: Nominal & Real GDP growth rates
Column1	Column2	Column3	Column4	Column5	Column6	Column7	Column8
	Q1 2019	Q2 2019	Q3 2019	Q4 2019	FULL YEAR 2019	Q1 2020	Q2 2020
AGRICULTURE	22.5772	17.764	14.8757	13.804	16.5606	22.4688	19.8998
1. Crop Production	23.1659	17.9925	15.4844	13.9794	16.8918	23.8918	21.0324
2. Livestock	7.28018	3.93044	0.366501	0.786071	2.94556	-1.04563	0.531445
3. Forestry	9.92335	11.2212	2.00183	-2.6202	4.79783	-2.82834	-3.0413
4. Fishing	48.5533	52.42	31.8908	43.5833	43.9714	42.3963	37.9793
MINING AND QUARRYING	-19.3223	-16.8196	5.98386	12.7468	-6.44195	-10.5674	-16.0222
5. Crude Petroleum and Natural Gas	-19.7113	-17.9492	4.97753	10.6399	-7.62409	-10.2018	-17.6383
6. Coal Mining	57.357	28.7581	43.6822	-0.59363	31.9516	-35.8399	18.7495
7. Metal Ores	-8.34513	15.1214	9.00124	10.9812	2.19504	8.72138	-0.100102
8. Quarrying and Other Minerals	137.409	67.6534	58.0325	72.112	69.0053	-70.951	44.0216
MANUFACTURING	36.4471	37.787	39.6938	26.293	34.7278	28.4744	-0.13606
9. Oil Refining	-47.2571	-21.4469	-30.1355	-23.3836	-29.3717	-51.3285	-66.6517
10. Cement	86.6455	58.2357	68.5061	58.405	66.5557	61.0023	23.2883
11. Food, Beverage and Tobacco	23.1257	19.1292	20.0701	17.0527	19.6958	17.9745	7.13568
12. Textile, Apparel and Footwear	40.6612	31.1984	31.7664	27.6083	32.2415	27.629	-0.604946
13. Wood and Wood Products	21.6821	30.0769	30.6128	13.4403	23.7095	14.7751	-10.7491
14. Pulp, Paper and Paper Products	73.4831	63.7056	65.0699	45.7755	60.3641	50.5034	-2.20875
15. Chemical and Pharmaceutical Products	39.7158	97.4333	92.447	26.2507	64.4802	25.8155	-18.7751
16. Non-Metallic Products	72.559	56.2781	58.0345	46.8478	57.1019	43.1275	2.48764
17. Plastic and Rubber products	33.3324	110.159	99.8768	21.9918	66.2713	20.0738	-38.9624
18. Electrical and Electronics	49.5661	100.801	91.7747	33.233	69.8136	29.7331	-36.5082
19. Basic metal , Iron and Steel	28.2612	104.944	92.8793	18.2634	60.3474	19.0328	-39.1529
20. Motor vehicles & assembly	176.966	18.3776	49.2717	81.9258	74.5103	105.164	218.511
21. Other Manufacturing	20.4222	117.172	110.338	14.9227	62.8563	12.6204	-48.0838
22. ELECTRICITY, GAS ,STEAM AND AIR CONDITIONING SUPPLY	41.3608	29.7507	12.829	10.8832	19.0719	17.5117	8.64098
23. WATER SUPPLY,SEWERAGE, WASTE MANAGEMENT AND REMEDIATION	39.6188	54.3151	32.2131	27.4933	39.2441	22.9346	18.806
24. CONSTRUCTION	66.9854	42.8024	48.7991	43.7176	49.176	44.2556	-3.20319
25. TRADE	4.816	3.02736	1.13314	2.02724	2.69553	-0.273699	-14.9458
26. ACCOMMODATION AND FOOD SERVICES	30.2908	20.1784	19.4303	19.129	22.2251	13.2718	-30.1592
TRANSPORTATION AND STORAGE	50.3883	25.5556	38.599	15.3393	31.1034	20.4405	-41.6294
27. Road Transport	53.219	27.0975	41.1608	14.4273	32.4729	20.7803	-42.8806
28. Rail Transport & Pipelines	-3.47976	4.53903	5.93965	5.98241	4.47144	3.94096	-63.5356
29. Water Transport	3.17142	1.2754	3.02291	3.71425	2.7015	1.89333	-27.4457
30. Air Transport	39.8582	15.8282	36.9626	36.6665	32.9865	25.6071	-41.6183
31. Transport Services	4.1409	7.26225	3.72328	5.11736	5.07471	-0.069042	-13.3598
32. Post and Courier Services	1.98283	39.5254	0.564267	1.87796	7.38412	0.42569	-26.9747
INFORMATION AND COMMUNICATION	11.4451	40.5418	11.1895	9.86173	18.6667	8.93565	-1.15426
33. Telecommunications	15.026	49.5308	14.0552	12.1292	23.0013	11.5656	0.55411
34. Publishing,	1.95939	16.3181	4.32033	4.51801	6.8752	1.4575	-24.5801
35. Motion Pictures, Sound recording and Music production	2.13797	11.3591	1.70008	1.47897	4.05132	0.990895	-15.2517
36. Broadcasting	3.34429	17.7165	1.65326	2.84759	7.21415	2.48138	-3.36432
37.ARTS, ENTERTAINMENT AND RECREATION	8.18513	14.9914	3.57415	5.54019	8.22764	2.2046	-19.1
FINANCIAL AND INSURANCE	-3.96006	0.976249	3.71787	23.3312	5.85897	23.9619	20.8227
38. Financial Institutions	-5.64183	-0.34704	3.24626	25.5416	5.6961	27.2556	30.9371
39. Insurance	6.61186	7.91399	6.68778	5.91559	6.88453	5.63691	-28.1462
40. REAL ESTATE	10.2716	2.08753	3.71272	2.51019	4.22556	1.12272	-17.1835
41. PROFESSIONAL, SCIENTIFIC AND TECHNICAL SERVICES	5.73645	4.53317	-0.0616679	3.19197	3.18714	2.22575	-13.7507
42. ADMINISTRATIVE & SUPPORT SERVICES	5.42426	5.38302	5.7504	3.92449	5.08879	0.673672	-0.470546
43. PUBLIC ADMINISTRATION	-10.8351	-0.219506	3.24478	2.6864	-1.00259	-6.32926	4.02023
44. EDUCATION	9.64079	11.0928	7.55985	7.18442	8.5861	7.02963	-22.0864
45. HUMAN HEALTH AND SOCIAL SERVICES	8.69857	15.6673	6.82789	5.31813	9.06681	7.03413	-0.0662384
46. OTHER SERVICES	6.38211	5.91881	3.68182	4.21324	5.09989	3.70783	-13.3999
GDP at 2010 current price	11.9055	14.0142	13.3028	12.3379	12.8966	12.013	-2.79608
	Q1 2019	Q2 2019	Q3 2019	Q4 2019	FULL YEAR 2019	Q1 2020	Q2 2020
AGRICULTURE	3.17159	1.79394	2.28124	2.31398	2.36225	2.20231	1.58029
1. Crop Production	3.265	1.94129	2.41234	2.51667	2.50567	2.38246	1.43535
2. Livestock	0.884037	-0.006468	0.0198633	-0.204386	0.159531	0.632588	2.25869
3. Forestry	2.18834	3.23123	3.78232	1.26158	2.58659	1.71412	1.07708
4. Fishing	7.09269	1.09248	1.68198	2.33492	3.33295	1.48895	5.67617
MINING AND QUARRYING	-1.36691	7.00142	6.18575	6.07278	4.43422	4.58102	-6.60077
5. Crude Petroleum and Natural Gas	-1.45716	7.17381	6.4918	6.3617	4.58622	5.05776	-6.63011
6. Coal Mining	31.0986	7.62936	32.1883	-12.316	13.1491	-43.4059	10.532
7. Metal Ores	-23.6397	-3.7696	-7.44309	-2.10614	-14.3793	-4.09945	-7.01327
8. Quarrying and Other Minerals	29.3074	-3.48019	-14.0187	-5.62699	-5.62755	-83.0278	-6.38821
MANUFACTURING	0.808378	-0.132802	1.09698	1.23616	0.766933	0.430769	-8.77716
9. Oil Refining	-49.6238	-23.8322	-30.7707	-25.7101	-31.3891	-52.8064	-67.6644
10. Cement	2.80831	1.58422	6.87187	1.12844	3.11261	1.66708	-5.53623
11. Food, Beverage and Tobacco	1.75676	1.21592	2.97659	2.68573	2.16993	1.09877	-3.00514
12. Textile, Apparel and Footwear	1.00901	-1.42315	-1.12356	1.01235	-0.0938193	1.02873	-14.4346
13. Wood and Wood Products	1.39415	1.19232	3.37498	1.75486	1.92583	1.2527	-10.7141
14. Pulp, Paper and Paper Products	2.05552	2.33215	2.03525	-1.21234	1.24953	1.99156	-28.1565
15. Chemical and Pharmaceutical Products	1.657	-1.26879	0.129841	0.923457	0.346504	0.575551	3.79384
16. Non-Metallic Products	3.66842	0.961627	0.92357	1.21805	1.67894	-1.34621	-22.7814
17. Plastic and Rubber products	4.36208	2.26158	1.03265	3.0837	2.68959	1.27897	-10.7568
18. Electrical and Electronics	1.52113	2.46632	1.02356	1.06173	1.49892	-1.59305	-28.4101
19. Basic metal , Iron and Steel	1.48987	-3.06178	-5.05558	1.12346	-1.33119	1.19383	-7.02741
20. Motor vehicles & assembly	13.3189	-1.49918	-1.5177	-2.1275	2.31465	1.04068	6.94543
21. Other Manufacturing	-1.26231	0.0696308	0.84921	1.60056	0.340461	-1.7819	-14.3055
22. ELECTRICITY, GAS ,STEAM AND AIR CONDITIONING SUPPLY	8.4658	0.433213	-11.8124	-7.81802	-4.86038	-2.30745	-2.99668
23. WATER SUPPLY,SEWERAGE, WASTE MANAGEMENT AND REMEDIATION	3.75204	14.3528	-1.90274	3.52493	5.46893	-0.176678	5.70987
24. CONSTRUCTION	3.17797	0.665012	2.37378	1.31018	1.81371	1.68939	-31.7655
25. TRADE	0.847567	-0.249595	-1.45179	-0.580549	-0.376893	-2.82268	-16.585
26. ACCOMMODATION AND FOOD SERVICES	4.15468	2.92315	2.28243	2.0244	2.84882	-2.99178	-40.1869
TRANSPORTATION AND STORAGE	19.5013	8.02135	18.2432	-0.800469	10.7282	2.82092	-49.2289
27. Road Transport	21.4813	8.20614	20.1791	-2.58076	11.2407	2.82788	-51.3706
28. Rail Transport & Pipelines	-6.03808	0.253691	4.0512	4.09319	1.73801	2.08813	-63.3204
29. Water Transport	0.436813	-1.1037	1.18645	1.86547	0.557542	0.0770039	-28.3256
30. Air Transport	9.09	12.3142	15.2331	14.984	13.1662	5.67923	-57.3806
31. Transport Services	2.10671	1.872	2.36388	3.73968	2.66189	-1.37875	-11.151
32. Post and Courier Services	-0.187622	-0.571639	-0.872626	0.422296	-0.159665	-1.00922	-0.432734
INFORMATION AND COMMUNICATION	9.48382	9.0083	9.87655	10.158	11.0839	9.99072	15.0945
33. Telecommunications	12.1769	11.3405	12.1564	10.2624	11.4091	9.70827	18.0999
34. Publishing,	-0.067898	4.59767	2.92842	3.12346	2.59749	0.103782	-18.3523
35. Motion Pictures, Sound recording and Music production	1.13366	-2.37212	1.03125	0.811594	0.204526	0.326732	-4.59923
36. Broadcasting	2.32811	3.20139	0.984736	2.17122	2.29304	1.80742	8.78229
37.ARTS, ENTERTAINMENT AND RECREATION	7.12135	0.812325	2.89299	4.84611	4.12247	1.53246	-8.93126
FINANCIAL AND INSURANCE	-7.59622	-2.23546	1.06687	20.1789	2.56421	20.7935	18.4941
38. Financial Institutions	-9.21432	-3.51666	0.607311	22.3328	2.40127	24.003	28.4137
39. Insurance	2.57543	4.48162	3.96087	3.20842	3.58954	2.93686	-29.531
40. REAL ESTATE	0.933333	-3.84321	-2.31243	-3.4451	-2.35945	-4.75197	-21.9947
41. PROFESSIONAL, SCIENTIFIC AND TECHNICAL SERVICES	1.73317	1.20833	-2.61606	0.55441	0.12423	-0.387108	-15.4129
42. ADMINISTRATIVE & SUPPORT SERVICES	1.4328	2.03115	3.04745	1.26821	1.95845	-1.89952	-2.38873
43. PUBLIC ADMINISTRATION	-14.211	-3.39319	0.605876	0.0617616	-4.00641	-8.72346	2.0155
44. EDUCATION	0.1816	0.964634	1.19031	0.837106	0.802579	0.69149	-24.1235
45. HUMAN HEALTH AND SOCIAL SERVICES	-0.159442	1.12541	0.862365	-0.563085	0.311649	1.05708	1.89464
46. OTHER SERVICES	2.35439	2.54989	1.03175	1.54958	1.90219	1.05708	-15.0689
GDP at 2010 constant price	2.09918	2.1165	2.28286	2.55384	2.27491	1.86958	-6.10405

## Sheet: GDP_Curr_K_defl_%Distrn
Column1	Column2	Column3	Column4	Column5	Column6	Column7	Column8	Column9	Column10	Column11	Column12	Column13	Column14	Column15
Gross Domestic Product At Current Basic Prices (=N=Million)
	2019					2020
	Q1	Q2	Q3	Q4	Total	Q1	Q2
ACTIVITY SECTOR
AGRICULTURE	6.0772e+06	6.7886e+06	9.78354e+06	9.25479e+06	3.19041e+07	7.44268e+06	8.13952e+06
1. Crop Production	5.17439e+06	5.94745e+06	8.9632e+06	8.21188e+06	2.82969e+07	6.41065e+06	7.19835e+06
2. Livestock	514932	500681	497422	595910	2.10895e+06	509548	503342
3. Forestry	65980.5	77863.4	66570.5	75464.4	285879	64114.3	75495.3
4. Fishing	321896	262604	256348	371542	1.21239e+06	458368	362339
MINING AND QUARRYING	3.17673e+06	3.14566e+06	3.73209e+06	2.71494e+06	1.27694e+07	2.84104e+06	2.64166e+06
5. Crude Petroleum and Natural Gas	3.14835e+06	3.05967e+06	3.62433e+06	2.56807e+06	1.24004e+07	2.82716e+06	2.52e+06
6. Coal Mining	5157.03	4119.97	1120.29	2510.35	12907.6	3308.76	4892.45
7. Metal Ores	4794.35	2597.76	2231.51	1519.75	11143.4	5212.48	2595.16
8. Quarrying and Other Minerals	18430.9	79274.9	104409	142832	344947	5354.01	114173
MANUFACTURING	3.6006e+06	4.01581e+06	4.66659e+06	4.49807e+06	1.67811e+07	4.62585e+06	4.01035e+06
9. Oil Refining	21915.3	42651.7	38764.6	45453.4	148785	10666.5	14223.6
10. Cement	469994	481080	652103	638247	2.24142e+06	756702	593116
11. Food, Beverage and Tobacco	1.46965e+06	1.51287e+06	1.67442e+06	1.72566e+06	6.38261e+06	1.73382e+06	1.62083e+06
12. Textile, Apparel and Footwear	858939	893765	1.05341e+06	1.11576e+06	3.92187e+06	1.09626e+06	888358
13. Wood and Wood Products	100007	106250	118773	108393	433423	114783	94829.4
14. Pulp, Paper and Paper Products	41235.7	48417	58777.1	57778	206208	62061.1	47347.6
15. Chemical and Pharmaceutical Products	77164.3	134497	148527	100248	460436	97084.7	109245
16. Non-Metallic Products	190184	220421	266763	249874	927241	272205	225904
17. Plastic and Rubber products	111996	196788	206665	132722	648171	134478	120114
18. Electrical and Electronics	2094.15	4421.72	5171.13	3609.49	15296.5	2716.8	2807.43
19. Basic metal , Iron and Steel	75445.2	133595	145847	97783.9	452671	89804.6	81288.9
20. Motor vehicles & assembly	54395	32686.7	43763.3	68129.6	198975	111599	104111
21. Other Manufacturing	127573	208365	253599	154417	743954	143673	108175
22. ELECTRICITY, GAS ,STEAM AND AIR CONDITIONING SUPPLY	114710	288648	270420	363997	1.03777e+06	134798	313589
23. WATER SUPPLY,SEWERAGE, WASTE MANAGEMENT AND REMEDIATION	63475.6	95959.6	74628.4	60470.3	294534	78033.5	114006
24. CONSTRUCTION	1.96142e+06	2.40006e+06	2.08714e+06	2.54827e+06	8.9969e+06	2.82946e+06	2.32318e+06
25. TRADE	5.39276e+06	5.36591e+06	5.55262e+06	6.19798e+06	2.25093e+07	5.378e+06	4.56393e+06
26. ACCOMMODATION AND FOOD SERVICES	379312	232684	358633	428074	1.3987e+06	429653	162508
TRANSPORTATION AND STORAGE	792085	658670	767789	834026	3.05257e+06	953991	384469
27. Road Transport	728473	592300	676237	730525	2.72753e+06	879852	338318
28. Rail Transport & Pipelines	36.8719	112.279	75.3646	134.7	359.215	38.325	40.9417
29. Water Transport	1628.91	2887.41	3239.54	2368.98	10124.9	1659.75	2094.94
30. Air Transport	40878.7	36427	57562.3	63751	198619	51346.6	21266.7
31. Transport Services	12602.8	22569.5	27611.8	30741.1	93525.3	12594.1	19554.3
32. Post and Courier Services	8464.72	4374.02	3062.58	6505.51	22406.8	8500.75	3194.14
INFORMATION AND COMMUNICATION	3.37448e+06	4.8392e+06	3.22786e+06	3.96125e+06	1.54028e+07	3.67601e+06	4.78334e+06
33. Telecommunications & Information Services	2.46019e+06	3.78264e+06	2.54288e+06	3.1052e+06	1.18909e+07	2.74473e+06	3.8036e+06
34. Publishing,	9545.81	10583.2	8096.68	8895.9	37121.6	9684.94	7981.84
34. Motion Pictures, Sound recording and Music production	375330	328296	280580	316625	1.30083e+06	379049	278225
36. Broadcasting	529411	717674	396307	530535	2.17393e+06	542548	693529
37.ARTS, ENTERTAINMENT AND RECREATION	87277.2	75887	60042	68008.1	291214	89201.3	61392.6
FINANCIAL AND INSURANCE	1.02728e+06	1.05916e+06	909138	1.23535e+06	4.23092e+06	1.27343e+06	1.2797e+06
38. Financial Institutions	870768	877839	780987	1.11586e+06	3.64546e+06	1.1081e+06	1.14942e+06
39. Insurance	156510	181317	128152	119486	585465	165333	130283
40. REAL ESTATE	1.84255e+06	2.22191e+06	2.38018e+06	2.55296e+06	8.9976e+06	1.86324e+06	1.84011e+06
41. PROFESSIONAL, SCIENTIFIC AND TECHNICAL SERVICES	1.11824e+06	1.18734e+06	1.3017e+06	1.41019e+06	5.01746e+06	1.14313e+06	1.02407e+06
42. ADMINISTRATIVE & SUPPORT SERVICES	6531.21	6689.04	7864.81	7914.11	28999.2	6575.21	6657.56
43. PUBLIC ADMINISTRATION	598654	723875	725173	849057	2.89676e+06	560764	752976
44. EDUCATION	654821	596798	762886	954811	2.96932e+06	700853	464987
45. HUMAN HEALTH AND SOCIAL SERVICES	203886	238498	220950	232858	896192	218228	238340
46. OTHER SERVICES	1.35233e+06	1.06053e+06	917681	1.40432e+06	4.73486e+06	1.40248e+06	918417
GDP Current Basic Price	3.18243e+07	3.50019e+07	3.78069e+07	3.95773e+07	1.4421e+08	3.56474e+07	3.40232e+07
Net Indirect Taxes on Products	261771	299077	415415	452385	1.42865e+06	322495	313700
GDP Current Market Price	3.20861e+07	3.5301e+07	3.82223e+07	4.00297e+07	1.45639e+08	3.59699e+07	3.43369e+07
Gross Domestic Product At 2010 Constant Basic Prices (=N=Million)
	2019					2020
	Q1	Q2	Q3	Q4	Total	Q1	Q2
ACTIVITY SECTOR
AGRICULTURE	3.59792e+06	3.85771e+06	5.40898e+06	5.09398e+06	1.79586e+07	3.67715e+06	3.91867e+06
1. Crop Production	3.14459e+06	3.44361e+06	4.99473e+06	4.59907e+06	1.6182e+07	3.21951e+06	3.49304e+06
2. Livestock	294972	283559	291218	340306	1.21006e+06	296838	289964
3. Forestry	42265.4	49559.8	44980.4	50669.3	187475	42989.8	50093.6
4. Fishing	116091	80979	78050.3	103940	379060	117820	85575.5
MINING AND QUARRYING	1.52706e+06	1.54477e+06	1.83051e+06	1.46028e+06	6.36263e+06	1.59702e+06	1.44281e+06
5. Crude Petroleum and Natural Gas	1.51464e+06	1.5198e+06	1.80675e+06	1.42967e+06	6.27086e+06	1.59125e+06	1.41904e+06
6. Coal Mining	3239.94	2377.16	661.031	1435.5	7713.63	1833.62	2627.52
7. Metal Ores	3012.08	1498.87	1215.28	869.04	6595.27	2888.61	1393.75
8. Quarrying and Other Minerals	6169.16	21093.8	21888.7	28311	77462.7	1047.04	19746.3
MANUFACTURING	1.60846e+06	1.53752e+06	1.61658e+06	1.70726e+06	6.46983e+06	1.61539e+06	1.40257e+06
9. Oil Refining	14673.7	28338.8	25365.1	29738.3	98115.9	6925.07	9163.54
10. Cement	152414	139646	154895	147620	594575	154955	131915
11. Food, Beverage and Tobacco	736654	710910	739804	775708	2.96308e+06	744748	689546
12. Textile, Apparel and Footwear	359514	334928	355318	391917	1.44168e+06	363212	286582
13. Wood and Wood Products	53216.9	48320.1	51185.5	52503.6	205226	53883.6	43143.1
14. Pulp, Paper and Paper Products	13346.5	13115.3	13495.9	13967.6	53925.4	13612.4	9422.51
15. Chemical and Pharmaceutical Products	37075.4	38225.1	39448.2	40720.5	155469	37288.8	39675.3
16. Non-Metallic Products	60435.7	59818.8	61632	60066.8	241953	59622.1	46191.3
17. Plastic and Rubber products	58176.9	56513.9	56572	60679.7	231942	58921	50434.8
18. Electrical and Electronics	938.486	1244.08	1331.09	1314.77	4828.42	923.536	890.633
19. Basic metal , Iron and Steel	40712.6	38515.2	40229.7	46717.5	166175	41198.7	35808.6
20. Motor vehicles & assembly	8693.62	7394.15	6181.66	6992.71	29262.1	8784.1	7907.7
21. Other Manufacturing	72610.4	60552.5	71126.5	79316.9	283606	71316.6	51890.2
22. ELECTRICITY, GAS ,STEAM AND AIR CONDITIONING SUPPLY	34708.7	77649.4	66983.8	95889.6	275232	33907.8	75322.5
23. WATER SUPPLY,SEWERAGE, WASTE MANAGEMENT AND REMEDIATION	30116.7	39442	28011.3	24542	122112	30063.5	41694.1
24. CONSTRUCTION	671448	752834	557148	671111	2.65254e+06	682792	513692
25. TRADE	2.77045e+06	2.72132e+06	2.81589e+06	3.12289e+06	1.14305e+07	2.69225e+06	2.26999e+06
26. ACCOMMODATION AND FOOD SERVICES	183831	108483	160849	184696	637859	178331	64887
TRANSPORTATION AND STORAGE	288637	233706	261810	275119	1.05927e+06	296779	118655
27. Road Transport	257171	200853	220275	228576	906875	264444	97673.7
28. Rail Transport & Pipelines	19.2769	57.0583	39.0484	69.4785	184.862	19.6794	20.9287
29. Water Transport	796.811	1397.98	1570.49	1143.3	4908.58	797.425	1001.99
30. Air Transport	17982.4	17687.3	23226.1	24636	83531.8	19003.7	7538.24
31. Transport Services	6685.19	11483.5	14550.4	16146.1	48865.2	6593.02	10203
32. Post and Courier Services	5982.3	2226.8	2148.91	4548.3	14906.3	5921.92	2217.16
INFORMATION AND COMMUNICATION	2.18881e+06	2.46311e+06	2.09632e+06	2.56168e+06	9.30992e+06	2.35623e+06	2.83491e+06
33. Telecommunications & Information Services	1.66008e+06	1.92462e+06	1.70153e+06	2.06909e+06	7.35531e+06	1.82124e+06	2.27297e+06
34. Publishing,	5347.64	5385.39	4505.47	4933.6	20172.1	5353.19	4397.04
34. Motion Pictures, Sound recording and Music production	217126	167325	161779	182262	728493	217836	159630
36. Broadcasting	306261	365783	228506	305397	1.20595e+06	311797	397908
37.ARTS, ENTERTAINMENT AND RECREATION	50489.4	38678	34619.6	39148.1	162935	51263.1	35223.5
FINANCIAL AND INSURANCE	527750	537150	461049	622439	2.14839e+06	637487	636491
38. Financial Institutions	447345	445196	396060	562235	1.85084e+06	554721	571692
39. Insurance	80404.9	91954.9	64989.3	60203.9	297553	82766.3	64799.7
40. REAL ESTATE	916065	1.08827e+06	1.14847e+06	1.21355e+06	4.36635e+06	872533	848906
41. PROFESSIONAL, SCIENTIFIC AND TECHNICAL SERVICES	574482	602156	660127	710531	2.5473e+06	572258	509346
42. ADMINISTRATIVE & SUPPORT SERVICES	3355.32	3392.34	3988.47	3987.57	14723.7	3291.58	3311.31
43. PUBLIC ADMINISTRATION	307550	367112	367755	427802	1.47022e+06	280721	374512
44. EDUCATION	346165	300161	391170	482164	1.51966e+06	348559	227752
45. HUMAN HEALTH AND SOCIAL SERVICES	112506	120127	118469	123073	474175	113695	122403
46. OTHER SERVICES	694743	537845	465382	707575	2.40554e+06	702087	456798
GDP at 2010 constant price	1.64346e+07	1.69314e+07	1.84941e+07	1.95277e+07	7.13878e+07	1.67418e+07	1.58979e+07
Net Indirect Taxes on Products	135182	144666	203210	223210	706267	151460	146582
GDP Constant Market Price	1.65697e+07	1.70761e+07	1.86973e+07	1.97509e+07	7.20941e+07	1.68933e+07	1.60445e+07
REAL GROWTH RATE AT BASIC PRICE	2.09918	2.1165	2.28286	2.55384	2.27491	1.86958	-6.1
Implicit Price Deflators
	2019					2020
	Q1	Q2	Q3	Q4	Total	Q1	Q2
ACTIVITY SECTOR
AGRICULTURE
1. Crop Production	164.549	172.71	179.453	178.555	174.867	199.119	206.077
2. Livestock	174.57	176.57	170.807	175.11	174.285	171.659	173.588
3. Forestry	156.11	157.11	147.999	148.935	152.489	149.138	150.709
4. Fishing	277.278	324.286	328.44	357.459	319.841	389.041	423.415
MINING AND QUARRYING
5. Crude Petroleum and Natural Gas	207.861	201.32	200.6	179.627	197.747	177.669	177.585
6. Coal Mining	159.17	173.315	169.476	174.877	167.335	180.45	186.2
7. Metal Ores	159.17	173.315	183.621	174.877	168.96	180.45	186.2
8. Quarrying and Other Minerals	298.759	375.821	476.999	504.511	445.307	511.347	578.199
MANUFACTURING
9. Oil Refining	149.351	150.506	152.827	152.845	151.642	154.028	165.219
10. Cement	308.367	344.499	420.996	432.359	376.979	488.337	449.619
11. Food, Beverage and Tobacco	199.504	212.808	226.334	222.463	215.405	232.806	235.057
12. Textile, Apparel and Footwear	238.917	266.853	296.47	284.692	272.036	301.822	309.984
13. Wood and Wood Products	187.923	219.888	232.044	206.448	211.193	213.021	249.802
14. Pulp, Paper and Paper Products	308.961	369.164	435.517	413.657	382.394	455.917	502.495
15. Chemical and Pharmaceutical Products	208.128	351.856	376.511	246.185	296.159	260.359	375.348
16. Non-Metallic Products	314.688	368.48	432.832	415.994	383.231	456.551	489.062
17. Plastic and Rubber products	192.51	348.211	365.314	218.726	279.454	228.235	248.158
18. Electrical and Electronics	223.141	355.422	388.489	274.535	316.801	294.174	315.217
19. Basic metal , Iron and Steel	185.312	346.864	362.535	209.309	272.406	217.979	247.009
20. Motor vehicles & assembly	625.688	442.062	707.955	974.295	679.973	1270.47	1316.58
21. Other Manufacturing	175.695	344.106	356.547	194.683	262.319	201.458	258.469
22. ELECTRICITY, GAS ,STEAM AND AIR CONDITIONING SUPPLY	330.493	371.732	403.709	379.601	377.055	397.541	416.329
23. WATER SUPPLY,SEWERAGE, WASTE MANAGEMENT AND REMEDIATION	210.766	243.293	266.422	246.395	241.2	259.562	293.434
24. CONSTRUCTION	292.118	318.804	374.612	379.71	339.18	414.396	452.252
25. TRADE	194.653	197.181	197.189	198.469	196.922	199.758	201.056
26. ACCOMMODATION AND FOOD SERVICES	206.337	214.489	222.963	231.772	219.281	240.929	250.448
TRANSPORTATION AND STORAGE
27. Road Transport	283.264	294.892	306.997	319.599	300.762	332.718	346.376
28. Rail Transport & Pipelines	191.275	196.779	193.003	193.873	194.315	194.747	195.624
29. Water Transport	204.429	206.542	206.276	207.205	206.268	208.139	209.077
30. Air Transport	227.326	205.949	247.834	258.772	237.776	270.193	282.117
31. Transport Services	188.519	196.539	189.766	190.393	191.395	191.022	191.653
32. Post and Courier Services	141.496	196.427	142.518	143.032	150.318	143.547	144.065
INFORMATION AND COMMUNICATION
33. Telecommunications & Information Services	148.198	196.54	149.447	150.075	161.664	150.707	167.34
34. Publishing,	178.505	196.517	179.708	180.312	184.024	180.919	181.527
34. Motion Pictures, Sound recording and Music production	172.862	196.202	173.434	173.72	178.565	174.007	174.294
36. Broadcasting	172.862	196.202	173.434	173.72	180.267	174.007	174.294
37.ARTS, ENTERTAINMENT AND RECREATION	172.862	196.202	173.434	173.72	178.73	174.007	174.294
FINANCIAL AND INSURANCE
38. Financial Institutions	194.653	197.181	197.189	198.469	196.963	199.758	201.056
39. Insurance	194.653	197.181	197.189	198.469	196.76	199.758	201.056
40. REAL ESTATE	201.138	204.17	207.248	210.372	206.067	213.543	216.762
41. PROFESSIONAL, SCIENTIFIC AND TECHNICAL SERVICES	194.653	197.181	197.189	198.469	196.972	199.758	201.056
42. ADMINISTRATIVE & SUPPORT SERVICES	194.653	197.181	197.189	198.469	196.956	199.758	201.056
43. PUBLIC ADMINISTRATION	194.653	197.181	197.189	198.469	197.029	199.758	201.056
44. EDUCATION	189.164	198.826	195.027	198.026	195.393	201.071	204.164
45. HUMAN HEALTH AND SOCIAL SERVICES	181.222	198.539	186.505	189.203	189	191.941	194.718
46. OTHER SERVICES	194.653	197.181	197.189	198.469	196.831	199.758	201.056
GDP Deflator	193.643	206.727	204.427	202.673	202.01	212.924	214.639
Gross Domestic Product At Current Basic Prices Percentage Distribution
	2019					2020
	Q1	Q2	Q3	Q4	Total	Q1	Q2
ACTIVITY SECTOR
AGRICULTURE
1. Crop Production	16.2592	16.9918	23.7078	20.7489	19.622	17.9835	21.1572
2. Livestock	1.61804	1.43044	1.31569	1.50568	1.46241	1.42941	1.47941
3. Forestry	0.207327	0.222455	0.17608	0.190676	0.198237	0.179857	0.221894
4. Fishing	1.01148	0.750257	0.678046	0.938774	0.840709	1.28584	1.06498
MINING AND QUARRYING
5. Crude Petroleum and Natural Gas	9.8929	8.74144	9.58643	6.48875	8.59884	7.9309	7.4067
6. Coal Mining	0.0162047	0.0117707	0.00296319	0.00634291	0.00895056	0.0092819	0.0143797
7. Metal Ores	0.015065	0.00742177	0.00590239	0.00383995	0.00772715	0.0146223	0.00762761
8. Quarrying and Other Minerals	0.0579145	0.226488	0.276163	0.360895	0.239197	0.0150193	0.335574
MANUFACTURING
9. Oil Refining	0.0688634	0.121855	0.102533	0.114847	0.103172	0.0299223	0.0418056
10. Cement	1.47684	1.37444	1.72482	1.61266	1.55427	2.12274	1.74327
11. Food, Beverage and Tobacco	4.61801	4.32226	4.42888	4.36022	4.4259	4.86379	4.76388
12. Textile, Apparel and Footwear	2.699	2.55348	2.78629	2.81918	2.71955	3.07527	2.61104
13. Wood and Wood Products	0.314247	0.303556	0.314156	0.273876	0.300549	0.321996	0.27872
14. Pulp, Paper and Paper Products	0.129573	0.138327	0.155466	0.145987	0.142991	0.174097	0.139163
15. Chemical and Pharmaceutical Products	0.242469	0.384257	0.392856	0.253296	0.31928	0.272347	0.32109
16. Non-Metallic Products	0.597604	0.629739	0.705593	0.631357	0.642978	0.763604	0.66397
17. Plastic and Rubber products	0.351921	0.56222	0.546633	0.335349	0.449462	0.377246	0.353037
18. Electrical and Electronics	0.00658033	0.0126328	0.0136777	0.0091201	0.0106071	0.00762131	0.00825152
19. Basic metal , Iron and Steel	0.237068	0.38168	0.385767	0.24707	0.313896	0.251925	0.238922
20. Motor vehicles & assembly	0.170922	0.0933857	0.115755	0.172143	0.137975	0.313063	0.306
21. Other Manufacturing	0.400866	0.595295	0.670774	0.390165	0.51588	0.40304	0.317945
22. ELECTRICITY, GAS ,STEAM AND AIR CONDITIONING SUPPLY	0.360447	0.824663	0.715265	0.919712	0.719625	0.378141	0.921693
23. WATER SUPPLY,SEWERAGE, WASTE MANAGEMENT AND REMEDIATION	0.199456	0.274156	0.197393	0.15279	0.204239	0.218904	0.335083
24. CONSTRUCTION	6.16328	6.85695	5.52052	6.43871	6.23872	7.93736	6.82823
25. TRADE	16.9454	15.3303	14.6868	15.6604	15.6086	15.0867	13.4142
26. ACCOMMODATION AND FOOD SERVICES	1.19189	0.664775	0.948591	1.08161	0.969904	1.20529	0.47764
TRANSPORTATION AND STORAGE
27. Road Transport	2.28904	1.69219	1.78866	1.84582	1.89136	2.46821	0.994375
28. Rail Transport & Pipelines	0.000115861	0.000320779	0.000199341	0.000340346	0.000249091	0.000107511	0.000120335
29. Water Transport	0.00511845	0.00824931	0.00856865	0.00598571	0.00702089	0.00465603	0.00615739
30. Air Transport	0.128451	0.104071	0.152253	0.16108	0.137728	0.14404	0.0625064
31. Transport Services	0.0396013	0.064481	0.0730337	0.0776736	0.0648533	0.0353298	0.0574735
32. Post and Courier Services	0.0265983	0.0124965	0.00810059	0.0164375	0.0155376	0.0238468	0.00938814
INFORMATION AND COMMUNICATION
33. Telecommunications & Information Services	7.73053	10.807	6.72596	7.84589	8.24553	7.69966	11.1794
34. Publishing,	0.0299953	0.0302361	0.0214159	0.0224772	0.0257413	0.0271687	0.02346
34. Motion Pictures, Sound recording and Music production	1.17938	0.937937	0.742139	0.800017	0.902036	1.06333	0.817751
36. Broadcasting	1.66354	2.05039	1.04824	1.3405	1.50747	1.52198	2.0384
37.ARTS, ENTERTAINMENT AND RECREATION	0.274247	0.216808	0.158812	0.171836	0.201937	0.250232	0.180443
FINANCIAL AND INSURANCE
38. Financial Institutions	2.73617	2.50798	2.06572	2.81945	2.52787	3.1085	3.37834
39. Insurance	0.491794	0.518021	0.338963	0.301906	0.40598	0.4638	0.382925
40. REAL ESTATE	5.78975	6.34798	6.29561	6.45057	6.23921	5.22685	5.4084
41. PROFESSIONAL, SCIENTIFIC AND TECHNICAL SERVICES	3.5138	3.39221	3.44301	3.56312	3.47926	3.20678	3.00991
42. ADMINISTRATIVE & SUPPORT SERVICES	0.0205227	0.0191105	0.0208026	0.0199966	0.0201089	0.0184451	0.0195677
43. PUBLIC ADMINISTRATION	1.88112	2.0681	1.91809	2.14531	2.0087	1.57309	2.21313
44. EDUCATION	2.05761	1.70505	2.01785	2.41252	2.05902	1.96607	1.36668
45. HUMAN HEALTH AND SOCIAL SERVICES	0.640661	0.681387	0.584416	0.588362	0.621447	0.612185	0.700523
46. OTHER SERVICES	4.24937	3.02991	2.42728	3.54829	3.2833	3.9343	2.69938
GDP at current basic price	100	100	100	100	100	100	100
Gross Domestic Product At 2010 Basic Prices Percentage Distribution
	2019					2020
	Q1	Q2	Q3	Q4	Total	Q1	Q2
ACTIVITY SECTOR
AGRICULTURE
1. Crop Production	19.134	20.3385	27.0071	23.5515	22.6677	19.2303	21.9716
2. Livestock	1.79483	1.67475	1.57465	1.74268	1.69504	1.77303	1.82391
3. Forestry	0.257174	0.292709	0.243215	0.259474	0.262615	0.256781	0.315095
4. Fishing	0.706386	0.478276	0.422028	0.532268	0.530988	0.703747	0.538281
MINING AND QUARRYING
5. Crude Petroleum and Natural Gas	9.2162	8.97622	9.76931	7.32122	8.78421	9.50464	8.92593
6. Coal Mining	0.0197142	0.0140399	0.00357428	0.00735107	0.0108052	0.0109523	0.0165274
7. Metal Ores	0.0183278	0.00885257	0.00657119	0.00445029	0.00923865	0.0172538	0.00876685
8. Quarrying and Other Minerals	0.0375377	0.124584	0.118355	0.144979	0.10851	0.00625404	0.124207
MANUFACTURING
9. Oil Refining	0.089286	0.167374	0.137152	0.152288	0.137441	0.0413639	0.0576398
10. Cement	0.927399	0.824776	0.837539	0.755949	0.832881	0.925555	0.829764
11. Food, Beverage and Tobacco	4.48235	4.19876	4.00021	3.97234	4.15067	4.44843	4.33733
12. Textile, Apparel and Footwear	2.18755	1.97814	1.92125	2.00698	2.0195	2.16949	1.80264
13. Wood and Wood Products	0.323811	0.285387	0.276767	0.268867	0.287481	0.32185	0.271375
14. Pulp, Paper and Paper Products	0.0812103	0.0774614	0.0729742	0.071527	0.0755386	0.0813075	0.0592688
15. Chemical and Pharmaceutical Products	0.225594	0.225764	0.213301	0.208527	0.217781	0.222729	0.249563
16. Non-Metallic Products	0.367736	0.3533	0.333252	0.307598	0.338928	0.356127	0.290549
17. Plastic and Rubber products	0.353992	0.333781	0.305892	0.310736	0.324905	0.351939	0.317241
18. Electrical and Electronics	0.00571045	0.00734773	0.00719737	0.00673281	0.00676364	0.00551634	0.00560219
19. Basic metal , Iron and Steel	0.247726	0.227478	0.217527	0.239237	0.232778	0.246082	0.225241
20. Motor vehicles & assembly	0.0528985	0.0436711	0.033425	0.0358092	0.0409904	0.052468	0.0497404
21. Other Manufacturing	0.441816	0.357634	0.38459	0.406176	0.397275	0.425979	0.326396
22. ELECTRICITY, GAS ,STEAM AND AIR CONDITIONING SUPPLY	0.211194	0.458611	0.36219	0.491043	0.385544	0.202534	0.473788
23. WATER SUPPLY,SEWERAGE, WASTE MANAGEMENT AND REMEDIATION	0.183252	0.232951	0.151461	0.125678	0.171054	0.179571	0.262261
24. CONSTRUCTION	4.08559	4.44637	3.01257	3.43671	3.71568	4.07836	3.23119
25. TRADE	16.8575	16.0726	15.2259	15.9921	16.0119	16.081	14.2785
26. ACCOMMODATION AND FOOD SERVICES	1.11857	0.640719	0.869728	0.945814	0.893512	1.06519	0.408147
TRANSPORTATION AND STORAGE
27. Road Transport	1.56482	1.18627	1.19105	1.17052	1.27035	1.57954	0.61438
28. Rail Transport & Pipelines	0.000117295	0.000336996	0.00021114	0.000355794	0.000258955	0.000117547	0.000131644
29. Water Transport	0.00484839	0.00825672	0.00849184	0.00585476	0.00687594	0.00476308	0.00630267
30. Air Transport	0.109418	0.104465	0.125587	0.126159	0.117011	0.11351	0.0474165
31. Transport Services	0.0406777	0.0678234	0.0786759	0.082683	0.0684503	0.0393806	0.0641779
32. Post and Courier Services	0.0364007	0.0131518	0.0116194	0.0232915	0.0208807	0.0353721	0.0139462
INFORMATION AND COMMUNICATION
33. Telecommunications & Information Services	10.1011	11.3671	9.20037	10.5957	10.3033	10.8784	14.2973
34. Publishing,	0.032539	0.031807	0.0243616	0.0252646	0.0282571	0.031975	0.027658
34. Motion Pictures, Sound recording and Music production	1.32116	0.988252	0.874762	0.933349	1.02047	1.30115	1.00409
36. Broadcasting	1.86352	2.16038	1.23556	1.56391	1.68929	1.86238	2.50289
37.ARTS, ENTERTAINMENT AND RECREATION	0.307215	0.228439	0.187192	0.200474	0.228239	0.306198	0.221561
FINANCIAL AND INSURANCE			0
38. Financial Institutions	2.72198	2.6294	2.14155	2.87916	2.59265	3.31339	3.59601
39. Insurance	0.489243	0.543101	0.351405	0.3083	0.416812	0.494369	0.407598
40. REAL ESTATE	5.57402	6.4275	6.20992	6.21449	6.11638	5.2117	5.33973
41. PROFESSIONAL, SCIENTIFIC AND TECHNICAL SERVICES	3.49557	3.55644	3.56939	3.63857	3.56825	3.41814	3.20385
42. ADMINISTRATIVE & SUPPORT SERVICES	0.0204162	0.0200358	0.0215661	0.0204201	0.0206249	0.0196608	0.0208285
43. PUBLIC ADMINISTRATION	1.87136	2.16823	1.9885	2.19074	2.05948	1.67677	2.35573
44. EDUCATION	2.10633	1.77281	2.1151	2.46913	2.12874	2.08197	1.43259
45. HUMAN HEALTH AND SOCIAL SERVICES	0.684571	0.70949	0.640576	0.630247	0.664224	0.679111	0.769929
46. OTHER SERVICES	4.22733	3.17661	2.51638	3.62344	3.36968	4.19361	2.87332
GDP at 2010 constant price	100	100	100	100	100	100	100

## Sheet: Curr_Constant
Column1	Column2	Column3	Column4	Column5	Column6	Column7	Column8	Column9	Column10	Column11
Gross Domestic Product At Current Basic Prices (=N=Million)
	2017					2018
	Q1	Q2	Q3	Q4	Total	Q1	Q2	Q3	Q4	Total
ACTIVITY SECTOR
AGRICULTURE
1. Crop Production	3.96952e+06	4.53013e+06	6.53658e+06	6.05988e+06	2.10961e+07	4.20116e+06	5.04054e+06	7.7614e+06	7.2047e+06	2.42078e+07
2. Livestock	487871	474214	465642	546721	1.97445e+06	479988	481746	495606	591262	2.0486e+06
3. Forestry	58244.2	66980.2	60618.6	71366.5	257209	60024.1	70007.7	65264	77494.9	272791
4. Fishing	170591	138825	135364	180011	624792	216687	172290	194364	258764	842105
MINING AND QUARRYING					0					0
5. Crude Petroleum and Natural Gas	2.14196e+06	2.42035e+06	3.17646e+06	2.61717e+06	1.03559e+07	3.94701e+06	3.72899e+06	3.45249e+06	2.32111e+06	1.34496e+07
6. Coal Mining	3114.7	3003.22	666.515	2650.79	9435.23	3277.28	3199.78	779.701	2525.34	9782.1
7. Metal Ores	3490.31	1896.67	1469.26	1076.96	7933.2	5230.87	2256.54	2047.24	1369.38	10904
8. Quarrying and Other Minerals	5161.51	30388.3	36030.3	37077.8	108658	7763.36	47285	66067.9	82988.1	204104
MANUFACTURING					0					0
9. Oil Refining	38598.2	67406.6	63142	42693.4	211840	41551.2	54296.7	55485.4	59326	210659
10. Cement	207457	202365	207724	228807	846353	251811	304028	386991	402921	1.34575e+06
11. Food, Beverage and Tobacco	1.1005e+06	1.12477e+06	1.1359e+06	1.20766e+06	4.56884e+06	1.19362e+06	1.26994e+06	1.39454e+06	1.47426e+06	5.33236e+06
12. Textile, Apparel and Footwear	565538	545747	590960	642554	2.3448e+06	610644	681232	799453	874360	2.96569e+06
13. Wood and Wood Products	78831.9	71976.2	75465.9	78851.9	305126	82187.1	81682.7	90935.1	95550.5	350355
14. Pulp, Paper and Paper Products	20429.2	20198.6	21885.7	23679	86192.5	23769.3	29575.7	35607.4	39634.9	128587
15. Chemical and Pharmaceutical Products	51561.7	57459	57193.1	58912	225126	55229.4	68122.8	77178	79403.7	279934
16. Non-Metallic Products	103797	102819	107446	104178	418240	110214	141044	168800	170159	590217
17. Plastic and Rubber products	80457.1	80225.3	81954.6	84593.5	327231	83998	93637.4	103396	108796	389828
18. Electrical and Electronics	1181.58	1686.45	1857.1	1904.63	6629.76	1400.15	2202.04	2696.46	2709.16	9007.81
19. Basic metal , Iron and Steel	56221	59318.5	61156.7	66682	243378	58821.6	65186.2	75615.5	82683.1	282306
20. Motor vehicles & assembly	14413.4	15756.6	13647.4	16479.4	60296.8	19639.6	27612.3	29317.9	37449.1	114019
21. Other Manufacturing	103513	88859.2	98526	109530	400429	105938	95944.6	120568	134366	456816
22. ELECTRICITY, GAS ,STEAM AND AIR CONDITIONING SUPPLY	74078.4	177267	159286	257286	667918	81146.9	222463	239672	328271	871553
23. WATER SUPPLY,SEWERAGE, WASTE MANAGEMENT AND REMEDIATION	38739.5	46684	42555.4	35771.9	163751	45463.5	62184.2	56445.5	47430.2	211523
24. CONSTRUCTION	1.07799e+06	1.16645e+06	918732	1.11861e+06	4.28178e+06	1.17461e+06	1.68069e+06	1.40266e+06	1.77311e+06	6.03106e+06
25. TRADE	5.25655e+06	5.20866e+06	5.29049e+06	5.81803e+06	2.15737e+07	5.14498e+06	5.20824e+06	5.4904e+06	6.07483e+06	2.19184e+07
26. ACCOMMODATION AND FOOD SERVICES	280472	166111	248398	289222	984203	291127	193615	300287	359337	1.14437e+06
TRANSPORTATION AND STORAGE					0					0
27. Road Transport	396620	330357	360766	477072	1.56481e+06	475446	466020	479055	638418	2.05894e+06
28. Rail Transport & Pipelines	37.8721	105.495	66.7829	118.355	328.506	38.2012	107.403	71.1392	127.097	343.84
29. Water Transport	1536.58	2692.01	3011.63	2189.42	9429.63	1578.84	2851.05	3144.49	2284.15	9858.53
30. Air Transport	25492.7	21910	28170.6	30289.2	105862	29228.7	31449.1	42027.7	46647.1	149353
31. Transport Services	11876.9	20944.7	25354.4	28252.9	86428.8	12101.7	21041.5	26620.6	29244.6	89008.4
32. Post and Courier Services	8027.49	2597.7	3790.87	6211.68	20627.8	8300.14	3134.93	3045.4	6385.59	20866.1
INFORMATION AND COMMUNICATION			0		0					0
33. Telecommunications & Information Services	2.09328e+06	2.23652e+06	1.90512e+06	2.3232e+06	8.55812e+06	2.13881e+06	2.52967e+06	2.22952e+06	2.7693e+06	9.66731e+06
34. Publishing,	8130.38	8703.43	7335.02	8063.05	32231.9	9362.36	9098.5	7761.36	8511.35	34733.6
34. Motion Pictures, Sound recording and Music production	366113	300071	275218	307703	1.24911e+06	367473	294808	275890	312011	1.25018e+06
36. Broadcasting	507142	497315	372226	501418	1.8781e+06	512279	609663	389861	515846	2.02765e+06
37.ARTS, ENTERTAINMENT AND RECREATION	80344.2	63426.5	55982.2	61333.6	261086	80673.9	65993.6	57970.1	64438.1	269076
FINANCIAL AND INSURANCE					0					0
38. Financial Institutions	815974	855185	780280	878647	3.33009e+06	922832	880896	756431	888841	3.449e+06
39. Insurance	123773	158401	115693	107823	505690	146804	168020	120118	112813	547755
40. REAL ESTATE	1.82365e+06	2.15426e+06	2.21379e+06	2.39984e+06	8.59154e+06	1.67092e+06	2.17648e+06	2.29497e+06	2.49045e+06	8.63282e+06
41. PROFESSIONAL, SCIENTIFIC AND TECHNICAL SERVICES	1.07813e+06	1.08909e+06	1.24345e+06	1.31613e+06	4.7268e+06	1.05758e+06	1.13585e+06	1.3025e+06	1.36657e+06	4.86249e+06
42. ADMINISTRATIVE & SUPPORT SERVICES	6199.42	6431.15	7093.21	7307.07	27030.9	6195.17	6347.36	7437.14	7615.25	27594.9
43. PUBLIC ADMINISTRATION	680038	748997	689996	802555	2.92159e+06	671402	725467	702382	826844	2.92609e+06
44. EDUCATION	587788	513997	667851	821220	2.59086e+06	597242	537207	709267	890812	2.73453e+06
45. HUMAN HEALTH AND SOCIAL SERVICES	186244	195759	195999	206801	784803	187570	206194	206828	221099	821691
46. OTHER SERVICES	1.23768e+06	953941	837313	1.28778e+06	4.31671e+06	1.2712e+06	1.00126e+06	885094	1.34754e+06	4.50511e+06
					0
GDP Current Basic Price	2.60284e+07	2.70303e+07	2.93777e+07	3.12754e+07	1.13712e+08	2.84643e+07	3.06996e+07	3.3368e+07	3.52306e+07	1.27763e+08
Net Indirect Taxes on Products	200495	236144	378336	372639	1.18762e+06	244342	255730	412981	437027	1.35008e+06
GDP Current Market Price	2.62289e+07	2.72664e+07	2.9756e+07	3.1648e+07	1.14899e+08	2.87087e+07	3.09553e+07	3.3781e+07	3.56676e+07	1.29113e+08
Gross Domestic Product At 2010 Constant Basic Prices (=N=Million)
	2017					2018
	Q1	Q2	Q3	Q4	Total	Q1	Q2	Q3	Q4	Total
ACTIVITY SECTOR
AGRICULTURE
1. Crop Production	2.94353e+06	3.32849e+06	4.78757e+06	4.37746e+06	1.5437e+07	3.04516e+06	3.37803e+06	4.87708e+06	4.48617e+06	1.57864e+07
2. Livestock	297903	289227	283888	333187	1.20421e+06	292387	283578	291161	341003	1.20813e+06
3. Forestry	40177.4	46178.8	41785.4	49185.3	177327	41360.3	48008.5	43341.1	50038.1	182748
4. Fishing	103987	81198	76123.3	99605.4	360913	108403	80103.9	76759.2	101568	366834
MINING AND QUARRYING						0
5. Crude Petroleum and Natural Gas	1.34799e+06	1.4764e+06	1.74741e+06	1.36625e+06	5.93805e+06	1.54712e+06	1.41807e+06	1.69661e+06	1.34416e+06	6.00596e+06
6. Coal Mining	2412	2301.48	508.936	2015.59	7238	2471.38	2208.65	500.068	1637.13	6817.23
7. Metal Ores	2702.87	1453.48	1121.9	818.889	6097.14	3944.57	1557.58	1313.01	887.737	7702.9
8. Quarrying and Other Minerals	3743.28	21154.1	24696.2	24803.6	74397.2	4770.92	21854.4	25457.5	29999.1	82081.9
MANUFACTURING						0
9. Oil Refining	27207	47391.3	44354.7	29963.4	148916	29128.3	37205.8	36639.2	40030.1	143003
10. Cement	140817	132381	134023	144554	551775	148251	137469	144936	145973	576627
11. Food, Beverage and Tobacco	686440	693949	698175	738999	2.81756e+06	723936	702370	718419	755420	2.90015e+06
12. Textile, Apparel and Footwear	349453	330719	355652	383250	1.41907e+06	355922	339763	359355	387989	1.44303e+06
13. Wood and Wood Products	51696	46709.7	48798.2	50773.9	197978	52485.2	47750.8	49514.4	51598.1	201349
14. Pulp, Paper and Paper Products	12646.9	12105.2	12960.3	13778.1	51490.6	13077.7	12816.4	13226.7	14139	53259.9
15. Chemical and Pharmaceutical Products	35980.5	39354.5	38914.5	39745	153995	36471.1	38716.3	39397.1	40347.9	154932
16. Non-Metallic Products	61327.6	58894.3	60848	58029.8	239100	58297.1	59249	61067.9	59344	237958
17. Plastic and Rubber products	55504.2	54564.8	55465.6	56906.3	222441	55745.3	55264	55993.7	58864.5	225868
18. Electrical and Electronics	839.319	1170.67	1278.52	1296.74	4585.25	924.425	1214.13	1317.6	1300.95	4757.11
19. Basic metal , Iron and Steel	39766.5	41393.5	42475.6	46049.4	169685	40115	39731.7	42371.8	46198.5	168417
20. Motor vehicles & assembly	7500.4	7729.4	6539.57	7576.98	29346.3	7671.82	7506.68	6276.92	7144.72	28600.1
21. Other Manufacturing	74008.1	62810.6	69369.4	76758.6	282947	73538.7	60510.4	70527.6	78067.3	282644
22. ELECTRICITY, GAS ,STEAM AND AIR CONDITIONING SUPPLY	30495	71858.9	64222.7	103044	269621	31999.7	77314.5	75956	104022	289292
23. WATER SUPPLY,SEWERAGE, WASTE MANAGEMENT AND REMEDIATION	26007.1	30801.3	27906.1	23276.5	107991	29027.6	34491.5	28554.6	23706.4	115780
24. CONSTRUCTION	660921	694619	541311	649141	2.54599e+06	650767	747860	544229	662432	2.60529e+06
25. TRADE	2.81956e+06	2.78786e+06	2.82961e+06	3.10942e+06	1.15464e+07	2.74717e+06	2.72813e+06	2.85737e+06	3.14112e+06	1.14738e+07
26. ACCOMMODATION AND FOOD SERVICES	175996	102897	153180	177393	609466	176498	105402	157259	181031	620191
TRANSPORTATION AND STORAGE						0
27. Road Transport	183087	150468	163553	215061	712168	211696	185621	183289	234631	815236
28. Rail Transport & Pipelines	20.4023	56.7471	35.9052	63.5997	176.654	20.5157	56.9139	37.5281	66.7464	181.704
29. Water Transport	774.517	1354.88	1514.99	1100.81	4745.2	793.346	1413.58	1552.08	1122.36	4881.37
30. Air Transport	14955.7	12670.2	16208.8	17320.9	61155.6	16484	15748.1	20155.8	21425.6	73813.4
31. Transport Services	6398.28	11266.3	13728.1	15291.8	46684.5	6547.26	11272.5	14214.4	15564.1	47598.2
32. Post and Courier Services	5811.02	1878.2	2739.78	4487.54	14916.5	5993.54	2239.6	2167.83	4529.17	14930.1
INFORMATION AND COMMUNICATION						0
33. Telecommunications & Information Services	1.45257e+06	1.5498e+06	1.31954e+06	1.60834e+06	5.93025e+06	1.47987e+06	1.72859e+06	1.5171e+06	1.87651e+06	6.60208e+06
34. Publishing,	4755.39	4980.54	4195.9	4610.6	18542.4	5351.28	5148.67	4377.28	4784.17	19661.4
34. Motion Pictures, Sound recording and Music production	214137	175413	160855	179808	730212	214692	171391	160128	180794	727006
36. Broadcasting	296623	290715	217552	293006	1.0979e+06	299294	354437	226278	298907	1.17892e+06
37.ARTS, ENTERTAINMENT AND RECREATION	46992.6	37077.2	32719.5	35840.5	152630	47132.9	38366.3	33646.2	37338.6	156484
FINANCIAL AND INSURANCE						0
38. Financial Institutions	437681	457725	417331	469589	1.78233e+06	492748	461422	393669	459595	1.80743e+06
39. Insurance	66390.5	84781.6	61878.3	57625.6	270676	78386.2	88010.6	62513.2	58332.3	287242
40. REAL ESTATE	1.00177e+06	1.1775e+06	1.20799e+06	1.30713e+06	4.69439e+06	907594	1.13176e+06	1.17566e+06	1.25685e+06	4.47186e+06
41. PROFESSIONAL, SCIENTIFIC AND TECHNICAL SERVICES	578299	582918	665058	703401	2.52968e+06	564695	594967	677861	706613	2.54414e+06
42. ADMINISTRATIVE & SUPPORT SERVICES	3325.31	3442.17	3793.78	3905.23	14466.5	3307.92	3324.81	3870.51	3937.63	14440.9
43. PUBLIC ADMINISTRATION	364766	400889	369042	428922	1.56362e+06	358496	380007	365541	427538	1.53158e+06
44. EDUCATION	344007	299294	388211	476471	1.50798e+06	345538	297294	386568	478161	1.50756e+06
45. HUMAN HEALTH AND SOCIAL SERVICES	113100	118311	118263	124563	474237	112686	118790	117456	123770	472702
46. OTHER SERVICES	663879	510582	447834	688250	2.31055e+06	678762	524472	460629	696778	2.36064e+06
GDP at 2010 constant price	1.5798e+07	1.63347e+07	1.77602e+07	1.85981e+07	6.8491e+07	1.61067e+07	1.65805e+07	1.80813e+07	1.90414e+07	6.981e+07
Net Indirect Taxes on Products	121691	142705	228723	221592	714711	138262	138117	223784	236204	736368
GDP Constant Market Price	1.59197e+07	1.64774e+07	1.7989e+07	1.88197e+07	6.92057e+07	1.6245e+07	1.67186e+07	1.83051e+07	1.92776e+07	7.05464e+07
Implicit Price Deflators
	2017					2018
	Q1	Q2	Q3	Q4	Total	Q1	Q2	Q3	Q4	Total
ACTIVITY SECTOR
AGRICULTURE
1. Crop Production	134.855	136.102	136.532	138.434	136.659	137.962	149.215	159.14	160.598	153.346
2. Livestock	163.768	163.959	164.023	164.088	163.963	164.162	169.881	170.217	173.389	169.568
3. Forestry	144.968	145.045	145.071	145.097	145.048	145.125	145.823	150.582	154.872	149.272
4. Fishing	164.051	170.971	177.823	180.725	173.114	199.891	215.083	253.213	254.769	229.56
MINING AND QUARRYING
5. Crude Petroleum and Natural Gas	158.901	163.937	181.781	191.558	174.4	255.12	262.962	203.494	172.682	223.938
6. Coal Mining	129.134	130.491	130.962	131.514	130.357	132.609	144.874	155.919	154.255	143.491
7. Metal Ores	129.134	130.491	130.962	131.514	130.113	132.609	144.874	155.919	154.255	141.557
8. Quarrying and Other Minerals	137.888	143.652	145.894	149.486	146.051	162.722	216.364	259.523	276.635	248.659
MANUFACTURING
9. Oil Refining	141.869	142.234	142.357	142.485	142.254	142.649	145.936	151.437	148.204	147.311
10. Cement	147.323	152.866	154.991	158.285	153.387	169.855	221.162	267.009	276.025	233.383
11. Food, Beverage and Tobacco	160.32	162.083	162.696	163.419	162.156	164.879	180.808	194.112	195.158	183.865
12. Textile, Apparel and Footwear	161.835	165.018	166.162	167.659	165.234	171.567	200.502	222.469	225.357	205.518
13. Wood and Wood Products	152.491	154.093	154.649	155.3	154.121	156.591	171.06	183.654	185.182	174.004
14. Pulp, Paper and Paper Products	161.535	166.859	168.867	171.859	167.395	181.754	230.764	269.208	280.323	241.433
15. Chemical and Pharmaceutical Products	143.305	146.004	146.971	148.225	146.191	151.433	175.954	195.898	196.798	180.681
16. Non-Metallic Products	169.251	174.581	176.582	179.524	174.923	189.055	238.052	276.414	286.733	248.034
17. Plastic and Rubber products	144.957	147.028	147.757	148.654	147.109	150.682	169.436	184.657	184.824	172.591
18. Electrical and Electronics	140.779	144.059	145.254	146.879	144.589	151.461	181.368	204.649	208.244	189.355
19. Basic metal , Iron and Steel	141.378	143.304	143.981	144.806	143.429	146.632	164.066	178.457	178.974	167.623
20. Motor vehicles & assembly	192.169	203.853	208.69	217.493	205.466	255.996	367.836	467.075	524.151	398.665
21. Other Manufacturing	139.868	141.472	142.031	142.694	141.521	144.058	158.559	170.951	172.115	161.622
22. ELECTRICITY, GAS ,STEAM AND AIR CONDITIONING SUPPLY	242.92	246.688	248.022	249.685	247.725	253.586	287.738	315.54	315.578	301.271
23. WATER SUPPLY,SEWERAGE, WASTE MANAGEMENT AND REMEDIATION	148.958	151.565	152.495	153.682	151.634	156.622	180.288	197.676	200.073	182.694
24. CONSTRUCTION	163.104	167.926	169.723	172.322	168.177	180.496	224.733	257.733	267.667	231.493
25. TRADE	186.431	186.834	186.969	187.11	186.843	187.283	190.909	192.149	193.397	191.031
26. ACCOMMODATION AND FOOD SERVICES	159.363	161.435	162.161	163.04	161.486	164.946	183.693	190.95	198.494	184.518
TRANSPORTATION AND STORAGE
27. Road Transport	216.629	219.553	220.581	221.831	219.725	224.589	251.06	261.366	272.095	252.557
28. Rail Transport & Pipelines	185.626	185.905	185.998	186.094	185.96	186.205	188.712	189.563	190.417	189.231
29. Water Transport	198.392	198.689	198.789	198.891	198.719	199.011	201.69	202.599	203.512	201.962
30. Air Transport	170.454	172.926	173.797	174.871	173.103	177.315	199.701	208.515	217.717	202.338
31. Transport Services	185.626	185.905	184.69	184.759	185.134	184.836	186.663	187.279	187.898	187
32. Post and Courier Services	138.143	138.308	138.364	138.421	138.288	138.485	139.977	140.482	140.988	139.758
INFORMATION AND COMMUNICATION
33. Telecommunications & Information Services	144.108	144.31	144.378	144.447	144.313	144.527	146.343	146.959	147.577	146.428
34. Publishing,	170.972	174.749	174.814	174.881	173.828	174.956	176.716	177.31	177.907	176.659
34. Motion Pictures, Sound recording and Music production	170.972	171.066	171.097	171.129	171.061	171.163	172.009	172.293	172.578	171.963
36. Broadcasting	170.972	171.066	171.097	171.129	171.064	171.163	172.009	172.293	172.578	171.993
37.ARTS, ENTERTAINMENT AND RECREATION	170.972	171.066	171.097	171.129	171.059	171.163	172.009	172.293	172.578	171.951
FINANCIAL AND INSURANCE
38. Financial Institutions	186.431	186.834	186.969	187.11	186.839	187.283	190.909	192.149	193.397	190.823
39. Insurance	186.431	186.834	186.969	187.11	186.825	187.283	190.909	192.149	193.397	190.694
40. REAL ESTATE	182.042	182.952	183.262	183.597	183.017	184.104	192.309	195.208	198.15	193.047
41. PROFESSIONAL, SCIENTIFIC AND TECHNICAL SERVICES	186.431	186.834	186.969	187.11	186.854	187.283	190.909	192.149	193.397	191.125
42. ADMINISTRATIVE & SUPPORT SERVICES	186.431	186.834	186.969	187.11	186.851	187.283	190.909	192.149	193.397	191.089
43. PUBLIC ADMINISTRATION	186.431	186.834	186.969	187.11	186.848	187.283	190.909	192.149	193.397	191.051
44. EDUCATION	170.865	171.737	172.033	172.355	171.809	172.844	180.699	183.478	186.299	181.387
45. HUMAN HEALTH AND SOCIAL SERVICES	164.672	165.462	165.731	166.021	165.487	166.454	173.578	176.09	178.638	173.829
46. OTHER SERVICES	186.431	186.834	186.969	187.11	186.827	187.283	190.909	192.149	193.397	190.843
GDP Deflator	164.758	165.477	165.413	168.165	166.024	176.723	185.155	184.544	185.021	183.015
Gross Domestic Product At Current Basic Prices Percentage Distribution
	2017					2018
	Q1	Q2	Q3	Q4	Total	Q1	Q2	Q3	Q4	Total
ACTIVITY SECTOR
AGRICULTURE
1. Crop Production	15.2507	16.7595	22.2502	19.3759	18.5523	14.7594	16.4189	23.26	20.4501	18.9475
2. Livestock	1.87438	1.75438	1.58502	1.74809	1.73636	1.68628	1.56923	1.48527	1.67826	1.60345
3. Forestry	0.223772	0.247797	0.206342	0.228188	0.226194	0.210875	0.228041	0.195588	0.219965	0.213514
4. Fishing	0.655405	0.51359	0.460773	0.575569	0.549453	0.761259	0.561212	0.582485	0.734487	0.659117
MINING AND QUARRYING
5. Crude Petroleum and Natural Gas	8.22935	8.95424	10.8125	8.36815	9.1072	13.8665	12.1467	10.3467	6.58834	10.527
6. Coal Mining	0.0119666	0.0111106	0.00226878	0.00847567	0.0082975	0.0115136	0.0104229	0.00233667	0.00716804	0.00765647
7. Metal Ores	0.0134097	0.00701683	0.00500128	0.00344347	0.00697659	0.0183769	0.00735039	0.00613532	0.0038869	0.0085346
8. Quarrying and Other Minerals	0.0198304	0.112423	0.122645	0.118553	0.0955557	0.027274	0.154025	0.197998	0.235557	0.159753
MANUFACTURING
9. Oil Refining	0.148293	0.249375	0.214932	0.136508	0.186296	0.145976	0.176865	0.166283	0.168393	0.164883
10. Cement	0.797042	0.748663	0.70708	0.73159	0.744298	0.884656	0.990332	1.15976	1.14367	1.05332
11. Food, Beverage and Tobacco	4.2281	4.16116	3.86655	3.86139	4.01792	4.19339	4.13668	4.17926	4.1846	4.17365
12. Textile, Apparel and Footwear	2.17278	2.01902	2.0116	2.05451	2.06206	2.1453	2.21903	2.39587	2.48182	2.32125
13. Wood and Wood Products	0.302869	0.26628	0.256882	0.252122	0.268333	0.288737	0.266071	0.272521	0.271214	0.274224
14. Pulp, Paper and Paper Products	0.0784884	0.074726	0.0744977	0.0757112	0.0757992	0.0835055	0.096339	0.106711	0.112501	0.100645
15. Chemical and Pharmaceutical Products	0.198098	0.212573	0.194682	0.188366	0.19798	0.19403	0.221902	0.231293	0.225383	0.219105
16. Non-Metallic Products	0.398786	0.380383	0.365742	0.333099	0.367808	0.387199	0.459433	0.505874	0.482985	0.461964
17. Plastic and Rubber products	0.309113	0.296798	0.278969	0.27048	0.287772	0.295099	0.305012	0.309866	0.308811	0.305119
18. Electrical and Electronics	0.0045396	0.00623913	0.00632146	0.00608987	0.00583033	0.00491895	0.00717288	0.00808097	0.00768979	0.00705043
19. Basic metal , Iron and Steel	0.215999	0.219452	0.208174	0.21321	0.214031	0.20665	0.212336	0.22661	0.234691	0.220962
20. Motor vehicles & assembly	0.0553758	0.0582924	0.046455	0.0526913	0.053026	0.0689972	0.0899435	0.0878622	0.106297	0.0892428
21. Other Manufacturing	0.397695	0.32874	0.335377	0.350211	0.352144	0.372179	0.312528	0.361326	0.381389	0.357551
22. ELECTRICITY, GAS ,STEAM AND AIR CONDITIONING SUPPLY	0.284607	0.65581	0.542201	0.822648	0.587379	0.285083	0.724646	0.718268	0.931778	0.682166
23. WATER SUPPLY,SEWERAGE, WASTE MANAGEMENT AND REMEDIATION	0.148836	0.17271	0.144856	0.114377	0.144005	0.159721	0.202557	0.16916	0.134628	0.16556
24. CONSTRUCTION	4.14159	4.31534	3.12732	3.57665	3.76547	4.1266	5.47463	4.20359	5.03287	4.72052
25. TRADE	20.1955	19.2697	18.0086	18.6026	18.9723	18.0752	16.9652	16.4541	17.243	17.1556
26. ACCOMMODATION AND FOOD SERVICES	1.07756	0.614538	0.845535	0.924759	0.865526	1.02278	0.630678	0.899923	1.01996	0.895697
TRANSPORTATION AND STORAGE
27. Road Transport	1.5238	1.22217	1.22803	1.52539	1.37612	1.67032	1.518	1.43567	1.81211	1.61154
28. Rail Transport & Pipelines	0.000145503	0.000390287	0.000227326	0.000378429	0.000288894	0.000134207	0.000349853	0.000213196	0.000360756	0.000269125
29. Water Transport	0.00590347	0.00995924	0.0102514	0.00700046	0.00829258	0.00554674	0.00928694	0.00942365	0.00648341	0.00771629
30. Air Transport	0.0979421	0.0810573	0.095891	0.096847	0.0930973	0.102685	0.102442	0.125952	0.132405	0.116899
31. Transport Services	0.0456305	0.077486	0.0863049	0.0903359	0.076007	0.0425154	0.0685399	0.0797788	0.083009	0.069667
32. Post and Courier Services	0.0308413	0.00961036	0.0129039	0.0198613	0.0181404	0.0291598	0.0102116	0.00912669	0.0181251	0.0163319
INFORMATION AND COMMUNICATION
33. Telecommunications & Information Services	8.04231	8.27414	6.48491	7.4282	7.52616	7.51402	8.2401	6.68159	7.8605	7.56662
34. Publishing,	0.0312366	0.0321988	0.024968	0.0257809	0.0283453	0.0328916	0.0296372	0.0232599	0.024159	0.027186
34. Motion Pictures, Sound recording and Music production	1.40659	1.11013	0.936828	0.983852	1.09849	1.291	0.9603	0.826808	0.885624	0.97852
36. Broadcasting	1.94842	1.83985	1.26704	1.60324	1.65164	1.79972	1.9859	1.16837	1.4642	1.58705
37.ARTS, ENTERTAINMENT AND RECREATION	0.308679	0.23465	0.190561	0.196108	0.229604	0.283421	0.214966	0.173729	0.182904	0.210606
FINANCIAL AND INSURANCE
38. Financial Institutions	3.13494	3.16381	2.65603	2.80939	2.92854	3.24207	2.86941	2.26693	2.52292	2.69954
39. Insurance	0.47553	0.586013	0.393814	0.344754	0.444712	0.515747	0.547305	0.35998	0.320212	0.428729
40. REAL ESTATE	7.0064	7.96981	7.53563	7.67327	7.55555	5.87023	7.0896	6.87775	7.06899	6.75692
41. PROFESSIONAL, SCIENTIFIC AND TECHNICAL SERVICES	4.14214	4.02914	4.23265	4.2082	4.15683	3.71544	3.69988	3.90344	3.87892	3.80588
42. ADMINISTRATIVE & SUPPORT SERVICES	0.0238179	0.0237924	0.0241449	0.0233637	0.0237714	0.0217647	0.0206757	0.0222882	0.0216154	0.0215986
43. PUBLIC ADMINISTRATION	2.61268	2.77096	2.34871	2.56609	2.56929	2.35875	2.36312	2.10495	2.34695	2.29026
44. EDUCATION	2.25826	1.90156	2.27333	2.62577	2.27844	2.09821	1.74988	2.12559	2.52852	2.14032
45. HUMAN HEALTH AND SOCIAL SERVICES	0.715542	0.724223	0.66717	0.661226	0.690169	0.658967	0.67165	0.619838	0.627578	0.643139
46. OTHER SERVICES	4.75511	3.52916	2.85017	4.11756	3.79619	4.46596	3.26149	2.65252	3.82492	3.52616
Total	100	100	100	100	100	100	100	100	100	100
Gross Domestic Product At 2010 Basic Prices Percentage Distribution
	2017					2018
	Q1	Q2	Q3	Q4	Total	Q1	Q2	Q3	Q4	Total
ACTIVITY SECTOR
AGRICULTURE
1. Crop Production	18.6324	20.3768	26.9567	23.5372	22.5388	18.9061	20.3735	26.973	23.56	22.6134
2. Livestock	1.88571	1.77063	1.59845	1.79151	1.7582	1.81531	1.71031	1.61028	1.79085	1.73059
3. Forestry	0.25432	0.282704	0.235275	0.264465	0.258906	0.256789	0.289548	0.239701	0.262785	0.261779
4. Fishing	0.658229	0.497088	0.428617	0.535569	0.52695	0.673027	0.483121	0.424522	0.533407	0.525475
MINING AND QUARRYING
5. Crude Petroleum and Natural Gas	8.53267	9.03839	9.8389	7.34621	8.66982	9.60542	8.55265	9.38319	7.05911	8.60329
6. Coal Mining	0.0152678	0.0140895	0.00286559	0.0108376	0.0105678	0.0153438	0.0133208	0.00276566	0.0085977	0.0097654
7. Metal Ores	0.017109	0.00889813	0.0063169	0.00440309	0.00890211	0.0244902	0.00939405	0.0072617	0.00466213	0.0110341
8. Quarrying and Other Minerals	0.0236947	0.129504	0.139054	0.133366	0.108623	0.0296207	0.131808	0.140794	0.157546	0.117579
MANUFACTURING
9. Oil Refining	0.172218	0.290126	0.249742	0.16111	0.217425	0.180846	0.224395	0.202636	0.210226	0.204846
10. Cement	0.891365	0.810426	0.754625	0.777253	0.805618	0.920426	0.829098	0.801576	0.766604	0.825995
11. Food, Beverage and Tobacco	4.34512	4.24831	3.93111	3.97353	4.11377	4.49462	4.23612	3.97326	3.96724	4.15434
12. Textile, Apparel and Footwear	2.21201	2.02464	2.00252	2.0607	2.07191	2.20977	2.04917	1.98744	2.0376	2.06708
13. Wood and Wood Products	0.327232	0.285953	0.274761	0.273007	0.289057	0.325859	0.287994	0.273843	0.270978	0.288424
14. Pulp, Paper and Paper Products	0.080054	0.0741073	0.0729739	0.0740836	0.0751786	0.0811942	0.0772981	0.0731513	0.0742539	0.0762926
15. Chemical and Pharmaceutical Products	0.227754	0.240925	0.21911	0.213705	0.224839	0.226434	0.233505	0.217888	0.211895	0.221934
16. Non-Metallic Products	0.388199	0.360547	0.342608	0.312021	0.349097	0.361942	0.357342	0.33774	0.311657	0.340865
17. Plastic and Rubber products	0.351338	0.334042	0.312302	0.305979	0.324774	0.346099	0.333307	0.309677	0.309139	0.323546
18. Electrical and Electronics	0.00531283	0.00716676	0.00719878	0.00697243	0.00669467	0.00573937	0.00732264	0.00728709	0.00683222	0.00681437
19. Basic metal , Iron and Steel	0.251719	0.253408	0.239162	0.247603	0.247748	0.249057	0.239629	0.23434	0.242621	0.24125
20. Motor vehicles & assembly	0.047477	0.0473189	0.0368214	0.0407407	0.042847	0.0476312	0.0452742	0.0347149	0.0375219	0.0409685
21. Other Manufacturing	0.468466	0.384522	0.390589	0.412724	0.413115	0.456571	0.364949	0.390057	0.409987	0.404876
22. ELECTRICITY, GAS ,STEAM AND AIR CONDITIONING SUPPLY	0.193031	0.439915	0.36161	0.554059	0.393659	0.198673	0.466297	0.42008	0.546293	0.414399
23. WATER SUPPLY,SEWERAGE, WASTE MANAGEMENT AND REMEDIATION	0.164623	0.188563	0.157127	0.125156	0.157672	0.18022	0.208025	0.157923	0.124499	0.16585
24. CONSTRUCTION	4.18358	4.25241	3.04788	3.49037	3.71727	4.04034	4.51048	3.00989	3.47889	3.73197
25. TRADE	17.8476	17.0671	15.9323	16.7191	16.8583	17.056	16.4538	15.8029	16.4963	16.4357
26. ACCOMMODATION AND FOOD SERVICES	1.11404	0.629927	0.862488	0.953827	0.889848	1.0958	0.635697	0.869732	0.950722	0.888398
TRANSPORTATION AND STORAGE
27. Road Transport	1.15893	0.921152	0.920892	1.15636	1.0398	1.31433	1.11951	1.01369	1.23221	1.16779
28. Rail Transport & Pipelines	0.000129145	0.000347402	0.000202166	0.000341969	0.000257923	0.000127373	0.000343258	0.000207551	0.000350533	0.000260284
29. Water Transport	0.00490263	0.0082945	0.00853022	0.00591896	0.00692821	0.00492555	0.00852557	0.00858386	0.00589433	0.00699236
30. Air Transport	0.0946688	0.0775658	0.0912648	0.0931327	0.08929	0.102342	0.0949796	0.111473	0.112521	0.105735
31. Transport Services	0.0405006	0.0689717	0.0772968	0.0822223	0.0681615	0.0406492	0.0679862	0.0786136	0.0817379	0.0681824
32. Post and Courier Services	0.0367833	0.0114982	0.0154265	0.0241291	0.0217788	0.0372114	0.0135074	0.0119893	0.0237859	0.0213868
INFORMATION AND COMMUNICATION
33. Telecommunications & Information Services	9.19468	9.48777	7.42972	8.64787	8.65843	9.18791	10.4254	8.39043	9.8549	9.45721
34. Publishing,	0.0301013	0.0304905	0.0236253	0.0247908	0.0270728	0.0332238	0.0310525	0.0242088	0.0251251	0.0281641
34. Motion Pictures, Sound recording and Music production	1.35547	1.07386	0.905702	0.966809	1.06614	1.33294	1.03369	0.885598	0.949479	1.04141
36. Broadcasting	1.8776	1.77974	1.22494	1.57546	1.60298	1.85819	2.13767	1.25144	1.56977	1.68875
37.ARTS, ENTERTAINMENT AND RECREATION	0.29746	0.226984	0.184229	0.192711	0.222847	0.292628	0.231394	0.186082	0.196091	0.224157
FINANCIAL AND INSURANCE
38. Financial Institutions	2.77049	2.80216	2.3498	2.52494	2.60228	3.05927	2.78292	2.17721	2.41366	2.58908
39. Insurance	0.420247	0.519027	0.348409	0.309847	0.395199	0.486667	0.530807	0.345733	0.306344	0.411463
40. REAL ESTATE	6.34116	7.20856	6.80168	7.02829	6.85403	5.63487	6.82587	6.50204	6.60059	6.40576
41. PROFESSIONAL, SCIENTIFIC AND TECHNICAL SERVICES	3.66059	3.56858	3.74465	3.78212	3.69344	3.50595	3.58835	3.74895	3.71092	3.64437
42. ADMINISTRATIVE & SUPPORT SERVICES	0.021049	0.0210728	0.0213611	0.0209981	0.0211218	0.0205375	0.0200525	0.0214061	0.0206793	0.020686
43. PUBLIC ADMINISTRATION	2.30894	2.45422	2.07791	2.30627	2.28296	2.22575	2.29189	2.02165	2.2453	2.19393
44. EDUCATION	2.17754	1.83226	2.18584	2.56194	2.20172	2.1453	1.79303	2.13794	2.51116	2.15952
45. HUMAN HEALTH AND SOCIAL SERVICES	0.715915	0.724289	0.665889	0.669764	0.692408	0.699619	0.716444	0.649597	0.650003	0.677126
46. OTHER SERVICES	4.20231	3.12575	2.52156	3.70065	3.3735	4.21415	3.16318	2.54754	3.65927	3.38152
Total	100	100	100	100	100	100	100	100	100	100

## Sheet: Contr_Growth (3)
Column1	Column2	Column3	Column4	Column5	Column6	Column7	Column8	Column9	Column10	Column11	Column12	Column13	Column14
Gross Domestic Product At 2010 Constant Basic Prices (=N=Million)
	2020					2021					2022
	Q1	Q2	Q3	Q4	Total	Q1	Q2	Q3	Q4	Total	Q1	Q2
CONTRIBUTION TO GDP
AGRICULTURE	21.9639	24.6489	30.767	26.9476	26.2063	22.3504	23.7782	29.9354	26.8428	25.884	22.3624	23.2411
INDUSTRIES	23.6484	21.865	21.5896	18.7734	21.3581	23.7496	20.5656	20.4149	18.0459	20.5595	21.4664	19.4049
SERVICES	54.3877	53.4861	47.6433	54.2791	52.4356	53.9	55.6562	49.6497	55.1113	53.5565	56.1713	57.354
	100	100	100	100	100	100	100	100	100	100	100	100
NON OIL	90.4954	91.0741	91.2717	94.1323	91.84	90.7525	92.5757	92.5104	94.8118	92.7631	93.3666	93.6734
OIL	9.50464	8.92593	8.72828	5.86767	8.16003	9.24754	7.42429	7.48959	5.18824	7.2369	6.63339	6.32659
	100	100	100	100	100	100	100	100	100	100	100	100
	2020					2021					2022
GROWTH	Q1	Q2	Q3	Q4	Total	Q1	Q2	Q3	Q4	Total	Q1	Q2
AGRICULTURE	2.20231	1.58029	1.38815	3.42182	2.16939	2.27695	1.3022	1.21948	3.58002	2.12685	3.1602	1.20227
INDUSTRIES	2.25665	-12.0472	-6.12308	-7.29639	-5.84694	0.938217	-1.22938	-1.62908	-0.0452877	-0.46772	-6.80714	-2.30218
SERVICES	1.56887	-6.77884	-5.49436	1.30779	-2.22233	-0.393086	9.2723	8.41229	5.57851	5.60846	7.4498	6.69993
REAL GROWTH RATE AT BASIC PRICE	1.86958	-6.10405	-3.62078	0.114826	-1.92393	0.508191	5.01156	4.03138	3.98419	3.3983	3.10509	3.54135
REAL GROWTH RATE AT MARKET PRICE	1.95257	-6.04112	-3.14338	0.0112867	-1.79425	0.409844	5.35836	4.06591	4.64204	3.64719	3.60068	3.39552
NON OIL GROWTH RATE	1.54592	-6.05217	-2.50882	1.68501	-1.25281	0.793733	6.743	5.44324	4.73472	4.43762	6.07507	4.76908
OIL GROWTH RATE	5.05776	-6.63011	-13.891	-19.762	-8.89293	-2.21051	-12.6549	-10.7325	-8.05626	-8.29906	-26.0413	-11.7675

[truncated: 4 more sheets: real gdp growth rate %, nominal gdp growth rate%, GDP_Curr_K_defl_%Distrn (2), Nominal(current) Grwt rates %]
